# Supplementary material for: Risk of chronic Q fever in patients with cardiac valvulopathy, seven years after a large epidemic in the Netherlands
Source: PLoS One. 2019 Aug 22;14(8):e0221247. doi: 10.1371/journal.pone.0221247 (PMC6705838; doi:10.1371/journal.pone.0221247)
Supplement: S1 Dataset — (XLSX) [file pone.0221247.s005.xlsx]

## Sheet: Sheet1
Idnr	Age	Chron_Q	Mitral_valve	Mitral_valve_insuf	Mitral_valve_sten	Mitral_valve_insuf_prol	Mitral_valve_sten_prol	Mitral_valve_para_leak	MV_prosthesis	Mitral_valve_other	Aortic_valve	Aortic_valve_insuf	Aortic_valve_sten	Aortic_valve_insuf_bi	Aortic_valve_sten_bi	Aortic_valve_para_leak	AoV_prosthesis	Aortic_valve_overig	vascular_prosthesis	vascular_prosthesis_yes	vascular_abnormality	vascular_abnormailty_yes	DM	DM_yes	COPD	COPD_yes	asthma	kidney	kidney_yes	hematology_onc	Hem_onc_year	oncology	onc_year	autoimmune	HIV	CVA
1	74	0	1	1	0	0	0	0	0	0	0	88	88	88	88	88	0	88	0	88	0	88	0	88	0	88	0	0	88	0		1	2000	1	0	0
2	73	0	1	1	0	0	0	0	0	0	1	3	1	0	0	0	0	0	0	88	0	88	0	88	0	88	0	0	88	0		0		1	0	0
3	85	0	1	1	0	0	0	0	0	0	0	88	88	88	88	88	0	88	0	88	0	88	0	88	0	88	0	1	3	0		1	1999	0	0	0
4	68	0	1	1	0	0	0	0	0	0	0	88	88	88	88	88	0	88	0	88	0	88	0	88	0	88	0	0	88	0		0		0	0	0
5	40	0	0	88	88	88	88	88	0	88	1	1	0	0	0	0	0	0	0	88	0	88	0	88	0	88	0	0	88	0		0		0	0	0
6	74	0	1	1	0	0	0	0	0	0	1	1	1	0	0	0	0	0	0	88	0	88	0	88	0	88	0	1	3	0		0		0	0	0
7	57	0	1	3	0	0	0	0	0	0	0	88	88	88	88	88	0	88	0	88	0	88	0	88	0	88	0	0	88	0		0		0	0	0
8	66	0	1	1	0	0	0	0	0	0	0	88	88	88	88	88	0	88	0	88	1	1	0	88	0	88	0	0	88	0		0		0	0	0
9	66	0	0	88	88	88	88	88	0	88	1	1	0	0	0	0	0	0	0	88	1	1	0	88	0	88	0	0	88	0		0		0	0	0
10	48	0	1	1	0	0	0	0	0	0	0	88	88	88	88	88	0	88	0	88	0	88	0	88	0	88	0	0	88	0		0		1	0	0
11	65	0	1	1	0	0	0	0	0	0	0	88	88	88	88	88	0	88	0	88	0	88	1	2	0	88	0	0	88	0		0		0	0	0
12	46	0	1	3	0	0	0	0	0	0	1	3	0	0	0	0	0	0	0	88	0	88	0	88	0	88	0	0	88	0		0		0	0	0
13	84	0	1	1	0	0	0	0	0	0	0	88	88	88	88	88	0	88	0	88	0	88	0	88	1	99	0	1	3	0		0		0	0	0
14	67	0	1	1	0	0	0	0	0	0	1	1	0	0	0	0	0	0	0	88	0	88	0	88	0	88	0	0	88	0		0		0	0	0
15	69	0	1	1	0	0	0	0	0	0	0	88	88	88	88	88	0	88	0	88	0	88	0	88	0	88	0	0	88	0		0		0	0	0
16	77	0	0	88	88	88	88	88	0	88	1	1	0	0	0	0	0	0	0	88	1	1	0	88	0	88	0	1	3	0		1	1999	0	0	0
17	66	0	1	1	0	0	0	0	0	0	0	88	88	88	88	88	0	88	0	88	0	88	1	3	0	88	0	0	88	0		0		0	0	1
18	67	0	1	3	0	0	0	0	0	0	0	88	88	88	88	88	0	88	0	88	0	88	0	88	0	88	0	0	88	0		0		0	0	0
19	70	0	0	88	88	88	88	88	0	88	1	1	3	0	0	0	0	0	0	88	0	88	1	2	0	88	0	0	88	0		0		0	0	0
20	69	0	1	1	0	0	0	0	0	0	1	1	0	0	0	0	0	0	0	88	0	88	0	88	0	88	0	0	88	0		1	2004	0	0	0
21	67	0	0	88	88	88	88	88	0	88	1	1	0	0	0	0	0	0	1	2	0	88	0	88	1	2	0	1	3	0		1	2006	0	0	0
22	43	0	1	3	0	0	0	0	0	0	0	88	88	88	88	88	0	88	0	88	0	88	0	88	0	88	0	0	88	0		0		0	0	0
23	60	0	1	1	0	0	0	0	0	0	1	1	1	0	0	0	0	0	0	88	0	88	0	88	0	88	0	0	88	0		0		1	0	0
24	68	0	1	3	0	0	0	0	2	0	0	88	88	88	88	88	0	88	0	88	0	88	0	88	0	88	0	1	3	0		0		0	0	0
25	62	0	1	3	0	0	0	0	0	0	0	88	88	88	88	88	0	88	0	88	0	88	0	88	0	88	0	0	88	0		0		0	0	0
26	80	0	1	3	0	0	0	0	0	0	1	1	1	0	0	0	0	0	0	88	0	88	0	88	0	88	0	1	3	0		0		0	0	0
27	72	0	1	3	0	0	0	0	0	0	1	1	0	0	0	0	0	0	0	88	0	88	0	88	0	88	0	0	88	0		0		0	0	0
28	70	0	1	1	0	0	0	0	2	0	0	88	88	88	88	88	0	88	0	88	0	88	0	88	0	88	0	1	3	0		0		0	0	0
29	75	0	1	1	0	0	0	0	0	0	1	0	1	0	0	0	0	0	0	88	0	88	0	88	0	88	0	0	88	0		1	2015	0	0	0
30	72	0	1	3	0	0	0	0	0	0	0	88	88	88	88	88	0	88	0	88	0	88	0	88	0	88	0	1	3	0		0		0	0	0
31	55	0	1	1	0	0	0	0	0	0	1	1	0	0	0	0	0	0	0	88	0	88	0	88	0	88	0	1	3	0		0		0	0	0
32	75	0	1	3	0	0	0	0	0	0	0	88	88	88	88	88	0	88	0	88	0	88	0	88	0	88	0	0	88	0		0		0	0	0
33	63	0	1	1	0	0	0	0	0	0	0	88	88	88	88	88	0	88	0	88	0	88	1	2	1	99	0	1	3	0		0		1	0	0
34	80	0	1	3	0	0	0	0	0	0	0	88	88	88	88	88	0	88	0	88	0	88	0	88	1	99	0	1	3	0		0		0	0	0
35	85	0	1	1	0	0	0	0	0	0	1	1	0	0	0	0	0	0	0	88	0	88	0	88	0	88	0	1	3	0		0		0	0	1
36	70	0	1	1	0	0	0	0	0	0	0	88	88	88	88	88	0	88	0	88	0	88	0	88	0	88	0	0	88	0		1	2013	0	0	0
37	88	0	1	1	0	0	0	0	0	0	1	1	1	0	0	0	0	0	0	88	0	88	0	88	0	88	0	0	88	0		0		0	0	0
38	79	0	0	88	88	88	88	88	0	88	1	1	0	0	0	0	0	0	0	88	1	1	0	88	0	88	0	1	3	0		0		0	0	0
39	58	0	0	88	88	88	88	88	0	88	1	1	1	0	0	0	0	0	0	88	0	88	0	88	0	88	0	0	88	0		0		0	0	0
40	74	0	1	3	0	1	0	0	0	0	1	1	0	0	0	0	0	0	0	88	0	88	0	88	0	88	0	0	88	0		1	2008	0	0	0
41	76	0	1	3	0	0	0	0	0	0	1	1	0	0	0	0	0	0	0	88	0	88	1	2	0	88	0	0	88	0		0		1	0	0
42	61	0	1	1	0	0	0	0	0	0	0	88	88	88	88	88	0	88	0	88	0	88	0	88	0	88	0	0	88	0		0		0	0	0
43	70	0	1	3	0	0	0	0	0	0	0	88	88	88	88	88	0	88	0	88	0	88	0	88	0	88	0	0	88	0		0		0	0	0
44	86	0	1	1	0	0	0	0	0	0	1	1	0	0	0	0	0	0	0	88	0	88	0	88	0	88	1	1	3	0		0		0	0	0
45	50	0	0	88	88	88	88	88	0	88	1	1	0	0	0	0	0	0	0	88	0	88	0	88	0	88	0	0	88	0		0		0	0	0
46	62	0	1	1	0	0	0	0	0	0	0	88	88	88	88	88	0	88	0	88	0	88	0	88	0	88	0	0	88	0		0		0	0	0
47	64	0	0	88	88	88	88	88	0	88	1	1	0	0	0	0	1	0	0	88	0	88	0	88	0	88	0	0	88	0		0		0	0	0
48	84	0	1	1	0	0	0	0	0	0	0	88	88	88	88	88	0	88	0	88	0	88	0	88	0	88	0	1	3	0		0		0	0	0
49	74	0	1	1	0	0	0	0	0	0	0	88	88	88	88	88	0	88	0	88	0	88	1	2	0	88	0	1	3	0		0		0	0	1
50	84	0	1	3	0	1	0	0	0	0	0	88	88	88	88	88	0	88	0	88	0	88	0	88	0	88	0	1	3	0		0		0	0	0
51	80	0	1	1	0	0	0	0	0	0	1	3	3	0	0	0	0	0	0	88	0	88	0	88	0	88	0	1	3	0		0		0	0	0
52	87	0	1	3	0	0	0	0	2	0	0	88	88	88	88	88	0	88	0	88	0	88	0	88	0	88	0	1	3	0		0		0	0	0
53	76	0	0	88	88	88	88	88	0	88	1	0	3	0	0	0	0	0	0	88	0	88	0	88	0	88	0	0	88	0		0		0	0	0
54	82	0	1	1	0	0	0	0	0	0	1	1	3	0	0	0	0	0	0	88	0	88	0	88	0	88	0	0	88	0		0		0	0	0
55	58	0	1	1	0	0	0	0	0	0	0	88	88	88	88	88	0	88	0	88	0	88	0	88	0	88	1	0	88	0		0		0	0	0
56	68	0	1	1	0	0	0	0	0	0	0	88	88	88	88	88	1	88	0	88	1	1	0	88	0	88	0	0	88	0		1	2012	0	0	0
57	64	0	0	88	88	88	88	88	0	88	1	0	1	0	0	0	0	0	0	88	0	88	0	88	1	2	0	0	88	0		0		0	0	1
58	81	0	1	3	0	0	0	0	0	0	0	88	88	88	88	88	0	88	0	88	0	88	0	88	0	88	0	0	88	0		0		0	0	0
59	72	0	0	88	88	88	88	88	0	88	1	1	0	0	0	0	0	0	0	88	0	88	0	88	0	88	0	0	88	0		1	2015	0	0	0
60	84	0	0	88	88	88	88	88	0	88	1	0	1	0	0	0	0	0	0	88	0	88	0	88	1	1	0	1	3	0		0		0	0	0
61	76	0	1	1	0	0	0	0	0	88	1	0	1	0	0	0	0	0	0	88	0	88	0	88	0	88	0	0	88	0		0		0	0	0
62	78	0	0	88	88	88	88	88	0	88	1	0	3	0	0	0	0	0	0	88	0	88	0	88	0	88	0	0	88	0		0		1	0	0
63	51	0	1	1	0	0	0	0	0	0	0	88	88	88	88	88	0	88	0	88	0	88	0	88	0	88	0	0	88	0		0		0	0	0
64	67	0	1	1	0	0	0	0	0	0	1	1	0	0	0	0	0	0	0	0	1	1	0	88	0	88	0	0	88	0		0		0	0	0
65	65	0	0	88	88	88	88	88	0	88	1	1	0	0	0	0	0	0	1	3	0	88	0	88	1	99	0	0	88	0		0		0	0	0
68	69	0	1	1	0	0	0	0	0	0	1	1	0	0	0	0	0	0	0	88	1	1	0	88	0	88	0	0	88	0		0		0	0	0
70	66	0	1	1	0	0	0	0	2	0	0	88	88	88	88	88	0	88	0	88	0	88	0	88	0	88	0	0	88	0		0		0	0	0
71	69	0	0	88	88	88	88	88	0	88	1	0	1	0	0	0	0	0	0	88	0	88	0	88	0	88	0	0	88	0		0		0	0	0
72	66	0	1	5	0	0	0	0	0	0	0	88	88	88	88	88	0	88	0	88	0	88	0	88	0	88	0	1	3	0		1	1994	0	0	0
73	68	0	1	3	0	0	0	0	0	0	0	88	88	88	88	88	0	88	0	88	0	88	0	88	0	88	0	1	3	0		0		0	0	0
74	76	0	1	1	0	0	0	0	0	0	1	0	1	0	0	0	0	0	0	88	0	88	0	88	0	88	0	0	88	0		0		0	0	0
75	79	0	0	88	88	88	88	88	0	88	1	1	1	0	0	0	0	0	0	88	0	88	0	88	0	88	0	0	88	0		0		0	0	0
76	77	0	1	1	0	0	0	0	0	0	1	3	0	0	0	0	1	0	0	88	0	88	0	88	0	88	0	0	88	0		0		0	0	0
77	66	0	0	88	88	88	88	88	0	88	1	1	0	0	0	0	0	0	0	88	0	88	0	88	0	88	0	0	88	0		0		0	0	0
78	68	0	1	1	0	0	0	0	0	0	1	1	0	0	0	0	0	0	0	88	0	88	0	88	0	88	0	0	88	0		0		0	0	1
80	65	0	0	88	88	88	88	88	0	88	1	1	3	0	0	0	0	0	0	88	1	1	0	88	0	88	0	0	88	0		0		0	0	0
81	71	0	1	1	0	0	0	0	0	0	0	88	88	88	88	88	0	88	0	88	0	88	0	88	0	88	0	0	88	0		0		0	0	0
82	76	0	1	3	0	1	0	0	0	0	0	88	88	88	88	88	0	88	0	88	0	88	0	88	0	88	0	1	3	0		0		0	0	0
83	65	0	0	88	88	88	88	88	0	88	1	3	0	0	0	0	0	0	0	88	0	88	0	88	0	88	0	0	88	0		0		0	0	0
84	69	0	1	3	0	0	0	0	0	0	1	1	0	0	0	0	0	0	0	88	0	88	0	88	0	88	0	0	88	0		0		0	0	0
85	78	0	1	1	0	0	0	0	2	0	0	88	88	88	88	88	0	88	0	88	0	88	0	88	0	88	0	0	88	0		0		0	0	0
86	78	0	1	1	0	0	0	0	0	0	1	3	0	0	0	0	1	0	0	88	0	88	0	88	0	88	0	0	88	0		0		0	0	0
87	67	0	1	3	0	0	0	0	0	0	0	88	88	88	88	88	0	88	0	88	0	88	0	88	0	88	0	0	88	0		0		0	0	0
88	80	0	1	1	0	0	0	0	0	0	0	88	88	88	88	88	0	88	0	88	0	88	0	88	0	88	0	0	88	0		0		0	0	0
90	71	0	1	3	0	0	0	0	0	0	1	1	0	0	0	0	0	0	0	88	0	88	0	88	0	88	0	0	88	0		0		0	0	0
91	61	0	0	88	88	88	88	88	0	88	1	0	1	0	0	0	0	0	0	88	0	88	0	88	0	88	0	0	88	0		0		0	0	0
92	72	0	1	1	0	0	0	0	0	0	0	88	88	88	88	88	0	88	0	88	0	88	0	88	0	88	0	0	88	0		0		0	0	0
93	70	0	1	3	0	0	0	0	0	0	0	88	88	88	88	88	0	88	0	88	0	88	1	2	0	88	0	0	88	0		0		0	0	0
94	73	0	1	1	0	0	0	0	0	0	0	88	88	88	88	88	0	88	0	88	0	88	0	88	0	88	0	1	3	0		0		0	0	0
95	89	0	1	1	0	0	0	0	0	0	0	88	88	88	88	88	0	88	0	88	0	88	1	2	0	88	0	1	3	0		0		0	0	0
96	78	0	1	3	0	0	0	0	0	0	0	88	88	88	88	88	0	88	0	88	0	88	1	2	0	88	0	1	3	0		0		1	0	0
97	65	0	0	88	88	88	88	88	0	88	1	1	0	0	0	0	0	0	0	88	0	88	0	88	0	88	0	0	88	0		0		0	0	0
98	75	0	0	88	88	88	88	88	0	88	1	1	5	0	0	0	0	0	0	88	0	88	0	88	0	88	1	0	88	0		0		0	0	0
99	73	0	1	3	0	0	0	0	0	0	1	0	1	0	0	0	0	0	0	88	0	88	1	1	0	88	0	1	3	0		0		1	0	0
100	77	0	1	3	0	0	0	0	0	0	1	1	1	0	0	0	0	0	0	88	0	88	0	88	0	88	0	0	88	0		0		0	0	0
101	81	0	1	1	0	0	0	0	0	0	1	0	3	0	0	0	0	0	0	88	0	88	0	88	0	88	0	1	1	0		0		1	0	0
102	85	0	1	3	0	0	0	0	0	0	1	0	5	0	0	0	0	0	0	88	0	88	0	88	0	88	0	1	3	0		0		1	0	0
103	89	0	1	3	0	0	0	0	0	0	1	0	3	0	0	0	0	0	0	88	0	88	0	88	0	88	0	1	3	0		0		1	0	0
104	73	0	1	1	0	0	0	0	0	0	0	88	88	88	88	88	0	88	0	88	0	88	1	2	0	88	0	0	0	0		1	2011	0	0	0
107	78	0	1	1	0	0	0	0	0	0	1	1	1	0	0	0	0	0	0	88	0	88	0	88	0	88	0	0	88	0		1	2011	0	0	0
109	68	0	0	88	88	88	88	88	0	88	1	0	1	0	0	0	0	0	0	88	0	88	1	2	0	88	0	1	3	0		0		1	0	0
110	69	0	1	3	0	0	0	0	0	0	1	1	0	0	0	0	0	0	0	88	0	88	0	88	0	88	0	0	88	0		0		0	0	0
111	83	0	1	1	0	0	0	0	0	0	0	88	88	88	88	88	1	88	1	1	0	88	0	88	0	88	0	1	3	0		0		0	0	0
112	74	0	0	88	88	88	88	88	0	88	1	0	1	0	0	0	0	0	0	88	0	88	0	88	0	88	0	0	88	0		0		1	0	0
113	57	0	1	1	0	0	0	0	0	0	0	88	88	88	88	88	0	88	0	88	0	88	0	88	0	88	0	0	88	0		0		0	0	0
114	64	0	0	88	88	88	88	88	0	88	1	1	3	0	0	0	0	0	0	88	0	88	0	88	1	99	0	0	88	0		1	2011	0	0	0
115	50	0	1	1	0	0	0	0	0	0	0	88	88	88	88	88	0	88	0	88	0	88	0	88	0	88	0	0	88	0		0		1	0	0
116	80	0	1	1	0	0	0	0	0	0	0	88	88	88	88	88	0	88	0	88	0	88	0	88	0	88	0	0	88	0		0		0	0	0
117	79	0	0	88	88	88	88	88	0	88	1	1	0	0	0	0	0	0	0	88	0	88	0	88	0	88	0	0	88	0		1	2012	0	0	0
118	71	0	0	88	88	88	88	88	0	88	1	1	0	0	0	0	0	0	0	88	1	1	0	88	0	88	0	0	88	0		0		1	0	1
119	81	0	1	3	0	0	0	0	0	0	0	88	88	88	88	88	0	88	0	88	0	88	1	2	1	99	0	1	3	0		0		1	0	0
120	77	0	1	3	0	0	0	0	0	0	0	88	88	88	88	88	0	88	0	88	0	88	1	1	0	88	0	0	88	0		0		1	0	0
121	63	0	1	1	0	0	0	0	0	0	0	88	88	88	88	88	0	88	0	88	0	88	0	88	0	88	0	0	88	0		0		0	0	0
122	87	0	1	3	0	0	0	0	0	0	1	1	0	0	0	0	0	0	0	88	0	88	0	88	0	88	0	0	88	0		0		1	0	0
123	85	0	1	3	0	0	0	0	0	0	0	88	88	88	88	88	0	88	0	88	0	88	0	88	0	88	0	0	88	0		0		0	0	0
124	66	0	1	3	0	0	0	0	0	0	1	3	3	0	0	0	0	0	0	88	1	1	0	88	0	88	0	0	88	0		0		0	0	0
125	62	0	1	3	0	1	0	0	0	0	0	88	88	88	88	88	0	88	0	88	0	88	0	88	0	88	0	1	3	0		0		0	0	0
126	65	0	0	88	88	88	88	88	0	88	1	1	0	0	0	0	0	0	0	88	0	88	0	88	0	88	1	1	3	0		0		0	0	1
127	81	0	1	1	0	0	0	0	0	0	0	88	88	88	88	88	0	88	0	88	0	88	0	88	0	88	0	0	88	0		0		1	0	0
128	87	0	1	1	0	0	0	0	0	0	0	88	88	88	88	88	0	88	0	88	0	88	1	2	0	88	0	1	3	0		0		1	0	0
129	74	0	1	1	0	0	0	0	0	0	0	88	88	88	88	88	0	88	0	88	0	88	0	88	0	88	0	1	1	0		0		1	0	0
131	68	0	1	3	0	0	0	0	0	0	0	88	88	88	88	88	0	88	0	88	0	88	0	88	0	88	0	1	3	0		0		0	0	0
132	55	0	1	1	0	0	0	0	0	0	0	88	88	88	88	88	0	88	0	88	0	88	0	88	0	88	0	0	88	0		0		0	0	1
133	78	0	1	1	0	0	0	0	0	0	0	88	88	88	88	88	0	88	0	88	0	88	1	3	0	88	0	0	88	0		0		1	0	1
134	65	0	1	1	0	0	0	0	0	0	0	88	88	88	88	88	0	88	0	88	0	88	0	88	1	2	1	0	88	0		0		0	0	0
135	83	0	0	88	88	88	88	88	0	88	1	0	1	0	0	0	0	0	0	88	0	88	0	88	0	88	0	1	3	0		1	2001	0	0	0
136	59	0	0	88	88	88	88	88	0	88	1	1	0	0	0	0	0	0	0	88	0	88	0	88	0	88	0	0	88	0		0		0	0	0
137	66	0	1	1	0	0	0	0	0	0	0	88	88	88	88	88	0	88	0	88	0	88	0	88	0	88	0	0	88	0		0		0	0	0
138	63	0	0	88	88	88	88	88	0	88	1	0	1	0	0	0	0	0	0	88	0	88	0	88	0	88	0	0	88	1	2011	1	2012	1	0	0
139	69	0	1	1	0	0	0	0	0	0	1	1	0	0	0	0	0	0	0	88	0	88	0	88	0	88	0	0	88	0		0		0	0	0
140	78	0	1	1	0	0	0	0	0	0	1	1	1	0	0	0	0	0	0	88	0	88	0	88	0	88	0	0	88	0		1	2015	0	0	0
141	88	0	1	1	0	0	0	0	0	0	1	1	1	0	0	0	0	0	0	88	0	88	0	88	0	88	0	0	88	0		0		0	0	0
142	63	0	1	1	0	0	0	0	0	88	1	0	3	0	0	0	0	0	0	88	0	88	0	88	1	3	0	0	88	0		0		0	0	0
143	70	0	1	1	0	0	0	0	0	0	0	88	88	88	88	88	0	88	1	1	0	88	0	88	0	88	0	0	88	0		0		0	0	0
144	69	0	1	3	0	0	0	0	0	0	0	88	88	88	88	88	0	88	0	88	0	88	0	88	0	88	0	0	88	0		0		0	0	0
145	83	0	1	5	0	0	0	0	0	0	0	88	88	88	88	88	1	88	0	88	0	88	1	2	0	88	0	1	3	0		0		0	0	0
146	67	0	1	1	0	0	0	0	0	0	1	1	0	0	0	0	0	0	0	88	1	1	0	88	0	88	0	0	88	0		0		0	0	0
147	84	0	1	1	0	0	0	0	0	0	0	88	88	88	88	88	0	88	0	88	0	88	0	88	0	88	0	1	3	0		1	2009	0	0	0
149	79	0	1	3	0	0	0	0	0	0	1	1	1	0	0	0	0	0	0	88	0	88	0	88	0	88	0	0	88	0		0		0	0	0
150	77	0	0	88	88	88	88	88	0	88	1	0	1	0	0	0	0	0	0	88	0	88	1	3	0	88	0	0	88	0		0		0	0	0
151	47	0	1	1	0	0	0	0	0	0	1	3	1	0	0	0	0	0	0	88	0	88	1	2	0	88	0	0	88	0		0		0	0	0
152	73	0	0	88	88	88	88	88	0	88	1	1	3	0	0	0	0	0	0	88	0	88	0	88	0	88	0	1	3	0		0		0	0	0
153	66	0	0	88	88	88	88	88	0	88	1	1	0	0	0	0	0	0	0	88	0	88	0	88	0	88	0	0	88	0		0		0	0	0
154	56	0	1	1	0	0	0	0	0	0	0	88	88	88	88	88	0	88	0	88	0	88	0	88	0	88	0	0	88	0		0		0	0	0
155	77	0	1	1	1	0	0	0	0	0	0	88	88	88	88	88	0	88	0	88	0	88	1	2	0	88	0	1	3	0		0		0	0	1
156	44	0	1	1	0	0	0	0	0	0	0	88	88	88	88	88	0	88	0	88	0	88	0	88	0	88	0	0	88	0		0		0	0	0
157	70	0	1	1	0	1	0	0	0	0	1	1	0	0	0	0	0	0	0	88	0	88	0	88	0	88	0	0	88	0		0		0	0	0
158	58	0	1	1	0	0	0	0	0	0	1	1	0	0	0	0	0	0	0	88	0	88	0	88	0	88	0	1	3	0		0		0	0	0
159	77	0	1	1	0	0	0	0	0	0	0	88	88	88	88	88	0	88	0	88	1	1	0	88	0	88	0	0	88	0		0		0	0	0
160	82	0	1	3	0	0	0	0	0	0	1	3	0	0	0	0	0	0	0	88	0	88	0	88	0	88	0	0	88	0		0		0	0	0
161	70	0	1	3	0	0	0	0	0	0	0	88	88	88	88	88	0	88	0	88	0	88	0	88	0	88	0	1	3	0		0		0	0	0
162	67	0	1	1	0	0	0	0	0	0	0	88	88	88	88	88	0	88	0	88	0	88	0	88	0	88	0	0	88	0		0		0	0	0
163	83	0	1	1	0	0	0	0	0	0	0	88	88	88	88	88	0	88	0	88	0	88	0	88	0	88	0	1	3	0		0		0	0	0
164	81	0	1	3	0	0	0	0	0	0	1	0	5	0	0	0	0	0	0	88	0	88	0	88	0	88	0	1	3	0		1	2008	0	0	1
165	58	0	0	88	88	88	88	88	0	88	1	1	0	0	0	0	0	0	0	88	0	88	0	88	0	88	0	0	88	0		0		0	0	0
166	67	0	1	3	0	0	0	0	0	0	0	88	88	88	88	88	0	88	0	88	0	88	0	88	0	88	0	0	88	0		1	2005	0	0	0
167	48	0	1	1	0	1	0	0	0	0	0	88	88	88	88	88	0	88	0	88	0	88	1	2	0	88	0	0	88	0		0		0	0	0
168	60	0	1	3	0	0	0	0	0	0	0	88	88	88	88	88	0	88	0	88	0	88	0	88	0	88	0	0	88	0		0		0	0	0
169	75	0	0	88	88	88	88	88	0	88	1	1	0	0	0	0	0	0	0	88	0	88	0	88	0	88	0	0	88	0		1	2008	0	0	0
170	74	0	1	1	0	0	0	0	0	0	0	88	88	88	88	88	0	88	0	88	0	88	0	88	0	88	0	0	88	0		0		0	0	0
171	66	0	1	1	0	0	0	0	0	0	1	0	1	0	0	0	0	0	0	88	1	1	0	88	0	88	0	0	88	0		0		0	0	0
172	60	0	1	3	0	0	0	0	0	0	0	88	88	88	88	88	0	88	0	88	0	88	0	88	0	88	0	0	88	0		0		0	0	0
173	69	0	0	88	88	88	88	88	0	88	1	0	1	0	0	0	0	0	0	88	0	88	1	2	0	88	0	0	88	0		0		0	0	1
174	67	0	1	5	0	0	0	0	0	0	1	5	0	0	0	0	0	0
176	63	0	1	3	0	0	0	0	0	0	0	88	88	88	88	88	0	88	0	88	0	88	0	88	0	88	0	0	88	0		0		0	0	0
177	89	0	1	1	0	0	0	0	0	0	0	88	88	88	88	88	0	88	0	88	0	88	0	88	0	88	0	0	88	0		1	2006	0	0	0
178	60	0	1	1	0	0	0	0	0	0	1	1	0	0	0	0	0	0	0	88	1	1	0	88	0	88	0	0	88	0		0		0	0	0
179	61	0	1	1	0	0	0	0	0	0	0	88	88	88	88	88	0	88	0	88	0	88	0	88	0	88	0	0	88	0		0		0	0	0
180	58	0	0	88	88	88	88	88	0	88	1	0	1	0	0	0	0	0	0	88	0	88	0	88	0	88	0	0	88	0		0		0	0	0
181	59	0	1	3	0	0	0	0	0	0	0	88	88	88	88	88	0	88
182	72	0	1	3	0	0	0	0	0	0	0	88	88	88	88	88	0	88	0	88	0	88	0	88	1	2	0	1	3	0		0		0	0	0
183	57	0	1	1	0	0	0	0	0	0	1	0	1	0	0	0	0	0	0	88	0	88	0	88	0	88	0	1	3	0		0		0	0	1
184	78	0	0	88	88	88	88	88	0	88	1	1	0	0	0	0	0	0	0	88	0	88	0	88	0	88	0	1	3	0		0		0	0	0
185	74	0	1	1	0	0	0	0	0	0	0	88	88	88	88	88	0	88	0	88	0	88	0	88	0	88	1	1	3	0		0		0	0	0
186	58	0	1	1	0	0	0	0	0	0	0	88	88	88	88	88	0	88	0	88	0	88	0	88	0	88	0	0	88	0		0		0	0	0
187	68	0	1	1	0	0	0	0	0	0	0	88	88	88	88	88	0	88	1	1	0	88	0	88	1	1	0	0	88	0		0		0	0	0
188	79	0	1	3	0	0	0	0	0	0	0	88	88	88	88	88	0	88	0	88	1	1	0	88	0	88	0	0	88	0		0		0	0	0
189	85	0	1	1	0	0	0	0	0	0	1	0	1	0	0	0	0	0	0	88	0	88	0	88	0	88	0	0	88	0		0		0	0	0
191	59	0	1	1	0	0	0	0	0	0	0	88	88	88	88	88	0	88	0	88	0	88	0	88	0	88	0	0	88	0		0		0	0	0
192	74	0	1	1	0	0	0	0	0	0	0	88	88	88	88	88	0	88	0	88	0	88	1	3	0	88	0	0	88	0		0		1	0	0
193	69	0	1	1	0	0	0	0	0	0	1	1	0	0	0	0	0	0	0	88	0	88	0	88	0	88	0	0	88	0		1	2014	1	0	0
194	73	0	0	88	88	88	88	88	0	88	1	0	1	0	0	0	0	0	0	88	1	1	0	88	0	88	0	0	88	0		0		0	0	0
195	55	0	1	1	0	0	0	0	0	0	0	88	88	88	88	88	0	88	0	88	0	88	0	88	0	88	0	1	3	0		1	2012	0	0	0
196	80	0	1	3	0	0	0	0	0	0	0	88	88	88	88	88	0	88	0	88	0	88	0	88	0	88	0	1	3	0		0		0	0	0
197	93	0	1	5	0	0	0	0	0	0	0	88	88	88	88	88	0	88	0	88	0	88	0	88	0	88	0	1	3	0		0		1	0	0
198	71	0	0	88	88	88	88	88	0	88	1	0	1	0	0	0	0	0	0	88	0	88	0	88	0	88	0	0	88	0		0		1	0	0
199	64	0	1	1	0	0	0	0	0	0	0	88	88	88	88	88	0	88	0	88	0	88	0	88	0	88	0	0	88	0		0		0	0	0
200	56	0	1	1	0	0	0	0	0	0	0	88	88	88	88	88	0	88	0	88	1	1	0	88	0	88	0	0	88	0		1	2015	0	0	0
202	74	0	1	3	0	0	0	0	0	0	0	88	88	88	88	88	0	88	0	88	0	88	0	88	1	88	0	1	3	0		0		1	0	0
203	58	0	0	88	88	88	88	88	0	88	1	0	1	0	0	0	0	0	0	88	0	88	0	88	0	88	0	0	88	0		0		0	0	0
204	87	0	1	1	0	0	0	0	0	0	1	1	0	0	0	0	0	0	0	88	0	88	0	88	0	88	0	1	3	0		0		0	0	1
205	88	0	1	1	0	0	0	0	0	0	0	88	88	88	88	88	0	88	0	88	0	88	1	2	0	88	0	1	3	0		0		0	0	0
206	78	0	1	1	0	0	0	0	0	0	0	88	88	88	88	88	0	88	0	88	0	88	0	88	0	88	0	0	88	0		1	2011	0	0	0
207	77	0	1	0	3	0	0	0	0	0	0	88	88	88	88	88	1	88	0	88	0	88	0	88	0	88	0	1	3	0		0		0	0	0
208	80	0	1	1	0	0	0	0	0	0	0	88	88	88	88	88	1	88	0	88	0	88	1	2	0	88	0	1	3	0		0		0	0	0
209	59	0	0	88	88	88	88	88	0	88	1	1	0	0	0	0	0	0	0	88	0	88	0	88	0	88	0	0	88	0		0		0	0	0
212	69	0	0	88	88	88	88	88	0	88	1	0	3	0	0	0	0	0	0	88	0	88	1	2	0	88	0	0	88	0		0		1	0	0
213	77	0	0	88	88	88	88	88	0	88	1	1	0	0	0	0	0	0	0	88	1	2	1	2	0	88	0	1	1	0		1	2012	0	0	0
215	65	0	1	1	0	0	0	0	0	0	0	88	88	88	88	88	0	88	0	88	0	88	0	88	0	88	0	0	88	0		1	2013	0	0	0
216	85	0	1	1	1	0	0	0	0	0	1	3	5	0	0	0	0	0	0	88	0	88	0	88	1	2	0	0	88	0		1	1993	0	0	1
217	70	0	1	1	0	0	0	0	0	0	1	1	0	0	0	0	0	0	0	88	0	88	0	88	0	88	0	0	88	0		0		0	0	0
218	72	0	1	1	0	0	0	0	0	0	1	3	0	0	0	0	0	0	0	88	0	88	0	88	0	88	0	1	3	0		0		0	0	0
219	65	0	0	88	88	88	88	88	0	88	1	0	1	0	0	0	0	0	0	88	0	88	1	2	0	88	0	0	88	0		0		0	0	0
220	78	0	1	1	0	0	0	0	0	0	0	88	88	88	88	88	0	88	0	88	0	88	1	2	0	88	0	1	3	0		0		0	0	0
221	67	0	1	1	0	0	0	0	0	0	0	88	88	88	88	88	0	88	0	88	0	88	1	2	0	88	1	0	88	1	1974	0		0	0	0
222	53	0	1	3	0	1	0	0	0	0	0	88	88	88	88	88	0	88	0	88	1	1	0	88	0	88	0	0	88	0		0		0	0	0
223	81	0	1	1	0	0	0	0	0	0	1	1	0	0	0	0	0	0	0	88	0	88	0	88	0	88	0	0	88	0		0		0	0	0
224	75	0	0	88	88	88	88	88	0	88	1	0	1	0	0	0	0	0	0	88	0	88	0	88	0	88	0	0	88	0		1	2013	0	0	0
225	84	0	0	88	88	88	88	88	0	88	1	0	1	0	0	0	0	0	0	88	0	88	0	88	0	88	1	0	88	0		0		1	0	0
226	77	0	1	1	0	0	0	0	0	0	1	1	1	0	0	0	0	0	0	88	0	88	1	2	0	88	0	0	88	0		0		0	0	0
227	66	0	1	1	0	0	0	0	0	0	0	88	88	88	88	88	0	88	0	88	0	88	1	2	0	88	0	0	88	0		0		0	0	0
228	73	0	1	1	0	0	0	0	0	0	0	88	88	88	88	88	0	88	0	88	0	88	0	88	0	88	0	0	88	0		0		0	0	0
229	57	0	1	1	0	0	0	0	0	0	0	88	88	88	88	88	0	88	0	88	0	88	0	88	0	88	0	0	88	0		0		0	0	0
230	82	0	0	88	88	88	88	88	0	88	1	0	1	0	0	0	0	0	0	88	0	88	1	2	0	88	0	0	88	0		1	2011	0	0	0
231	75	0	0	88	88	88	88	88	0	88	1	1	0	0	0	0	0	0	0	88	0	88	0	88	0	88	0	1	3	0		1	2016	0	0	0
232	61	0	1	3	0	0	0	0	0	0	0	88	88	88	88	88	0	88	0	88	0	88	0	88	0	88	0	0	88	0		0		0	0	0
233	83	0	1	1	0	0	0	0	0	0	0	88	88	88	88	88	0	88	0	88	0	88	1	2	0	88	0	1	3	0		0		0	0	0
234	80	0	1	1	0	0	0	0	0	0	1	0	5	0	0	0	0	0	1	2	0	88	0	88	0	88	0	0	88	0		0		0	0	0
235	85	0	1	1	0	0	0	0	0	0	1	1	3	0	0	0	0	0	0	88	0	88	0	88	0	88	0	1	3	0		0		0	0	0
236	70	0	1	1	0	0	0	0	0	0	0	88	88	88	88	88	0	88	0	88	0	88	0	88	0	88	0	1	3	0		0		0	0	0
237	83	0	1	1	0	0	0	0	0	0	1	1	0	0	0	0	0	0	0	88	0	88	1	2	0	88	0	0	88	0		0		0	0	0
238	77	0	0	88	88	88	88	88	0	88	1	1	1	0	0	0	0	0	0	88	1	1	0	88	0	88	0	1	3	0		0		0	0	0
239	75	0	1	1	0	0	0	0	0	0	1	1	3	0	0	0	0	0	0	88	0	88	0	88	1	1	1	0	88	0		0		0	0	0
240	73	1	1	1	0	0	0	0	0	0	0	88	88	88	88	88	0	88	0	88	0	88	0	88	0	88	0	0	88	0		0		0	0	0
241	68	0	0	88	88	88	88	88	0	88	1	0	1	0	0	0	0	0	0	88	0	88	0	88	0	88	0	0	88	0		0		0	0	0
242	83	0	1	1	0	0	0	0	0	0	0	88	88	88	88	88	0	88	0	88	1	2	0	88	0	88	0	1	1	0		0		0	0	1
243	73	0	1	1	0	0	0	0	0	0	1	0	1	0	0	0	0	0	0	88	0	88	0	88	0	88	0	0	88	0		1	2016	0	0	0
244	76	0	1	3	0	0	0	0	0	0	0	88	88	88	88	88	0	88	0	88	0	88	0	88	0	88	1	0	88	0		0		0	0	0
245	72	0	0	88	88	88	88	88	0	88	1	0	1	0	0	0	0	0	0	88	0	88	0	88	1	88	0	0	88	0		0		0	0	0
246	54	0	1	1	0	0	0	0	0	0	0	88	88	88	88	88	0	88	0	88	0	88	0	88	0	88	0	0	88	0		0		0	0	0
247	66	0	1	1	0	0	0	0	0	0	1	3	1	0	0	0	0	0	0	88	0	88	0	88	0	88	0	1	3	0		0		0	0	0
248	77	0	1	3	0	0	0	0	0	0	0	88	88	88	88	88	0	88	0	88	0	88	0	88	0	88	1	0	3	0		0		0	0	0
249	74	0	0	88	88	88	88	88	0	88	1	0	1	0	0	0	0	0	0	88	0	88	0	88	0	88	0	0	88	0		0		0	0	0
250	88	0	1	1	0	0	0	0	0	0	1	0	3	0	0	0	0	0	0	88	0	88	1	2	0	88	0	1	3	0		0		0	0	0
251	86	0	1	3	0	0	0	0	0	0	0	88	88	88	88	88	0	88	0	88	0	88	0	88	0	88	0	0	88	0		0		0	0	0
252	69	0	0	88	88	88	88	88	0	88	1	0	1	0	0	0	0	0	0	88	0	88	0	88	0	88	0	1	3	0		0		0	0	0
253	53	0	1	1	0	0	0	0	0	0	0	88	88	88	88	88	0	88	0	88	0	88	0	88	0	88	0	0	88	0		1	2014	0	0	0
254	82	0	1	1	0	0	0	0	0	0	1	0	3	0	0	0	0	0	0	88	0	88	1	2	0	88	0	0	88	0		0		0	0	0
255	76	0	0	88	88	88	88	88	0	88	1	0	3	0	0	0	0	0	0	88	0	88	1	2	0	88	1	0	88	0		0		0	0	0
257	50	0	0	88	88	88	88	88	0	88	1	0	1	0	0	0	0	0	0	88	0	88	1	2	0	88	0	0	88	0		0		0	0	1
258	74	0	1	3	0	1	0	0	0	0	0	88	88	88	88	88	0	88	0	88	0	88	0	88	0	88	1	1	3	0		0		0	0	0
259	75	0	0	88	88	88	88	88	0	88	1	0	1	0	0	0	0	0	0	88	0	88	0	88	0	88	0	0	88	0		1	2011	0	0	0
260	76	0	0	88	88	88	88	88	0	88	1	1	0	0	0	0	0	0	0	88	0	88	0	88	0	88	0	0	88	0		0		0	0	0
261	72	0	1	1	0	0	0	0	0	0	1	1	1	0	0	0	0	0	0	88	0	88	0	88	0	88	0	0	88	0		0		0	0	0
262	63	0	1	3	0	0	0	0	0	0	0	88	88	88	88	88	1	88	0	88	0	88	1	2	0	88	0	0	88	0		0		0	0	1
264	75	0	1	1	0	0	0	0	0	0	0	88	88	88	88	88	0	88	0	88	0	88	1	2	0	88	0	0	88	0		0		0	0	0
265	74	0	1	3	0	0	0	0	0	0	1	0	1	0	0	0	0	0	0	88	0	88	0	88	0	88	0	0	88	0		1	2015	0	0	0
266	91	0	1	3	0	0	0	0	0	0	0	88	88	88	88	88	0	88	0	88	0	88	0	88	0	88	0	1	3	0		0		1	0	0
267	73	0	1	3	0	0	0	0	0	0	0	88	88	88	88	88	0	88	0	88	0	88	1	2	0	88	0	0	88	0		1	2009	0	0	0
268	73	0	1	1	0	0	0	0	0	0	1	1	0	0	0	0	0	0	0	88	1	1	0	88	0	88	0	0	88	0		0		1	0	0
269	81	0	1	1	0	0	0	0	0	0	0	88	88	88	88	88	1	88	1	2	0	88	0	88	0	88	0	0	88	0		0		0	0	0
270	74	0	1	1	0	0	0	0	0	0	0	88	88	88	88	88	0	88	0	88	0	88	0	88	0	88	0	0	88	0		0		0	0	0
272	58	0	0	88	88	88	88	88	0	88	1	1	0	0	0	0	0	0	0	88	0	88	0	88	0	88	0	0	88	0		0		0	0	0
273	54	0	1	1	0	0	0	0	0	0	1	0	1	0	0	0	0	0	0	88	0	88	0	88	0	88	0	0	88	0		0		0	0	0
274	80	0	1	1	0	0	0	0	0	0	1	1	0	0	0	0	0	0	0	88	1	1	0	88	0	88	0	0	88	0		0		0	0	0
275	69	0	1	1	0	0	0	0	0	0	0	88	88	88	88	88	0	88	0	88	0	88	1	2	0	88	0	0	88	0		0		0	0	0
276	48	0	1	3	0	0	0	0	0	0	0	88	88	88	88	88	0	88	0	88	0	88	0	88	0	88	0	0	88	0		0		0	0	1
277	51	0	0	88	88	88	88	88	0	88	1	3	1	0	0	0	0	0	0	88	0	88	0	88	0	88	0	0	88	0		0		0	0	0
279	78	0	1	0	0	0	0	0	0	0	0	88	88	88	88	88	0	88	0	88	0	88	0	88	0	88	0	1	3	0		0		0	0	0
280	67	0	1	1	0	0	0	0	0	0	0	88	88	88	88	88	0	88	0	88	0	88	0	88	0	88	0	1	3	0		0		0	0	0
281	68	0	1	1	0	0	0	0	0	0	0	88	88	88	88	88	0	88	0	88	0	88	0	88	0	88	1	0	88	0		0		0	0	0
282	83	0	1	1	0	0	0	0	0	0	0	88	88	88	88	88	0	88	0	88	0	88	0	88	0	88	0	1	3	0		0		1	0	0
283	80	0	1	1	0	0	0	0	0	0	1	1	0	0	0	0	0	0	1	1	0	88	0	88	1	3	0	1	3	0		1	2006	0	0	0
284	86	0	1	3	0	0	0	0	0	0	0	88	88	88	88	88	0	88	0	88	0	88	0	88	0	88	0	0	88	0		0		0	0	0
285	58	0	1	1	0	0	0	0	0	0	1	1	0	0	0	0	0	0	0	88	0	88	0	88	0	88	0	0	88	0		0		0	0	0
286	83	0	0	88	88	88	88	88	0	88	1	0	1	0	0	0	0	0	0	88	0	88	0	88	0	88	0	0	88	0		0		0	0	0
287	71	0	1	1	0	0	0	0	0	0	0	88	88	88	88	88	0	88	0	88	0	88	0	88	0	88	0	1	3	0		0		0	0	1
288	62	0	1	1	0	0	0	0	0	0	1	1	3	0	0	0	0	0	0	88	0	88	0	88	1	3	0	0	88	0		0		0	0	1
289	44	0	0	88	88	88	88	88	0	88	1	3	0	0	0	0	0	0	0	88	0	88	0	88	0	88	0	0	88	0		0		0	0	0
290	69	0	1	0	0	0	0	0	0	0	0	88	88	88	88	88	1	88	0	88	0	88	0	88	0	88	0	0	88	0		0		1	0	0
291	56	0	1	1	0	0	0	0	0	0	1	1	1	0	0	1	1	0	1	2	0	88	0	88	0	88	0	0	88	0		0		0	0	0
292	79	0	1	1	0	0	0	0	0	0	1	1	0	0	0	0	0	0	0	88	0	88	0	88	0	88	0	0	88	0		0		0	0	0
293	72	0	1	3	0	0	0	0	0	0	0	88	88	88	88	88	0	88	0	88	0	88	0	88	0	88	0	1	3	0		0		0	0	0
294	77	0	1	1	1	0	0	0	2	0	1	1	0	0	0	0	0	0	0	88	0	88	1	2	0	88	0	1	3	0		1	1994	0	0	0
295	86	0	1	1	0	0	0	0	0	0	1	1	1	0	0	0	0	0	0	88	1	1	0	88	1	99	0	0	88	0		0		0	0	0
296	72	0	1	3	0	0	0	0	0	0	0	88	88	88	88	88	0	88	0	88	0	88	0	88	0	88	0	1	3	0		0		0	0	0
297	63	0	1	1	0	0	0	0	0	0	1	1	0	0	0	0	0	0	0	88	0	88	0	88	0	88	0	0	88	0		1	2016	0	0	0
298	84	0	1	0	3	0	0	0	2	0	0	88	88	88	88	88	1	88	0	88	0	88	0	88	1	3	0	0	88	0		0		0	0	0
299	78	0	0	88	88	88	88	88	0	88	1	0	1	0	0	0	1	0	0	88	0	88	0	88	0	88	0	0	88	0		1	2012	0	0	0
300	53	0	1	1	0	0	0	0	0	0	1	1	0	0	0	0	0	0	0	88	0	88	0	88	0	88	0	0	88	0		0		0	0	0
301	68	0	1	3	0	0	0	0	0	0	0	88	88	88	88	88	0	88	0	88	0	88	0	88	0	88	0	0	88	0		0		0	0	0
302	59	0	0	88	88	88	88	88	0	88	1	1	0	0	0	0	0	0	0	88	0	88	0	88	0	88	0	0	88	0		0		1	0	0
303	76	2	1	3	0	0	0	0	0	0	0	88	88	88	88	88	0	88	0	88	0	88	0	88	0	88	0	0	88	0		0		0	0	0
304	81	0	0	88	88	88	88	88	0	88	1	3	1	0	0	0	0	0	0	88	0	88	0	88	0	88	0	0	88	0		0		0	0	0
305	68	0	1	3	0	0	0	0	0	0	0	88	88	88	88	88	0	88	0	88	0	88	0	88	0	88	0	0	88	0		0		0	0	0
306	70	0	0	88	88	88	88	88	0	88	1	0	5	0	0	0	0	0	0	88	1	1	0	88	0	88	0	0	88	0		1	2011	0	0	0
307	63	0	0	88	88	88	88	88	0	88	1	0	3	0	0	0	0	0	0	88	0	88	0	88	0	88	0	1	3	0		0		0	0	0
308	72	0	0	88	88	88	88	88	0	88	1	1	0	0	0	0	0	0	0	88	1	1	0	88	0	88	0	1	3	0		0		0	0	0
309	84	0	1	1	0	0	0	0	0	0	1	0	1	0	0	0	0	0	0	88	1	1	0	88	0	88	0	0	88	0		0		0	0	0
310	66	0	1	1	0	0	0	0	0	0	1	1	0	0	0	0	0	0	0	88	1	1	0	88	0	88	0	0	88	0		0		0	0	0
311	72	0	1	3	0	0	0	0	0	0	0	88	88	88	88	88	0	88	0	88	0	88	1	2	0	88	0	1	3	0		1	2011	0	0	0
312	75	0	1	1	0	0	0	0	0	0	1	3	1	0	0	0	0	0	0	88	0	88	0	88	0	88	0	0	88	0		1	2015	0	0	0
313	64	0	1	1	0	0	0	0	0	0	1	1	0	0	0	0	0	0
314	82	0	0	88	88	88	88	88	0	88	1	1	1	0	0	0	0	0	0	88	0	88	1	2	0	88	0	1	3	0		0		0	0	0
315	64	0	1	1	0	0	0	0	0	0	0	88	88	88	88	88	0	88	0	88	0	88	0	88	0	88	0	0	88	0		0		0	0	0
316	83	0	1	1	0	0	0	0	0	0	1	0	3	88	88	88	0	88	0	88	0	88	0	88	1	2	0	1	3	0		0		1	0	0
317	42	0	1	1	0	0	0	0	0	0	0	88	88	88	88	88	0	88	0	88	0	88	0	88	0	88	0	0	88	0		0		0	0	0
318	85	0	0	88	88	88	88	88	0	88	1	1	1	0	0	0	0	0	0	88	0	88	0	88	0	88	0	1	3	0		0		0	0	0
319	70	0	1	1	0	0	0	0	0	0	0	88	88	88	88	88	0	88	0	88	1	1	1	2	0	88	0	0	88	0		0		0	0	0
321	82	0	1	1	0	0	0	0	0	0	1	1	0	0	0	0	0	0	0	88	0	88	0	88	1	99	0	1	3	0		0		1	0	0
323	69	0	1	1	0	0	0	0	0	0	1	1	0	0	0	0	0	0	0	88	0	88	0	88	0	88	0	0	88	0		1	2012	0	0	0
324	67	0	0	88	88	88	88	88	0	88	1	0	3	0	1	0	0	0	0	88	1	1	0	88	0	88	0	0	88	0		0		0	0	0
325	82	0	1	1	0	0	0	0	0	0	0	88	88	88	88	88	0	88	0	88	0	88	1	2	0	88	0	0	88	0		0		0	0	0
326	69	0	1	3	0	0	0	0	0	0	0	88	88	88	88	88	0	88	0	88	0	88	1	2	1	99	0	0	88	0		1	2004	1	0	1
327	78	0	1	3	0	0	0	0	0	0	1	0	1	0	0	0	0	0	0	88	0	88	1	2	0	88	0	0	88	0		1	2010	0	0	0
328	64	0	1	1	0	0	0	0	0	0	0	88	88	88	88	88	0	88	0	88	0	88	1	2	0	88	0	0	88	0		0		0	0	0
329	73	0	1	1	0	0	0	0	0	0	1	0	1	0	0	0	0	0	0	88	0	88	1	2	0	88	0	0	88	0		0		0	0	0
330	76	0	1	1	0	0	0	0	0	0	0	88	88	88	88	88	0	88	0	88	0	88	0	88	0	88	0	0	88	0		0		0	0	0
331	70	0	0	1	0	0	0	0	0	0	0	88	88	88	88	88	0	88	0	88	0	88	0	88	0	88	0	0	88	0		0		0	0	0
332	76	0	1	3	0	1	0	0	0	0	0	88	88	88	88	88	0	88	0	88	0	88	0	88	0	88	0	0	88	0		1	2006	0	0	0
333	39	0	0	88	88	88	88	88	0	88	1	0	1	0	1	0	0	0	0	88	0	88	0	88	0	88	0	0	88	0		0		0	0	0
334	71	0	1	3	0	0	0	0	0	0	0	88	88	88	88	88	0	88	0	88	0	88	0	88	0	88	0	0	88	0		1	2010	0	0	0
335	68	0	1	1	0	0	0	0	0	0	0	88	88	88	88	88	0	88	0	88	0	88	0	88	1	1	1	0	88	0		0		0	0	0
336	85	0	1	1	0	0	0	0	0	0	0	88	88	88	88	88	0	88	0	88	0	88	1	2	0	88	0	0	88	0		0		0	0	0
337	76	0	1	1	0	0	0	0	0	0	0	88	88	88	88	88	0	88	0	88	0	88	0	88	0	88	0	0	88	0		0		0	0	0
339	83	0	1	3	0	0	0	0	0	0	0	88	88	88	88	88	0	88	0	88	0	88	0	88	0	88	0	1	3	0		0		0	0	0
341	64	0	0	88	88	88	88	88	0	88	1	3	0	0	0	0	0	0	0	88	1	1	0	88	0	88	0	0	88	0		0		0	0	0
342	77	0	1	1	0	0	0	0	0	0	1	1	0	0	0	0	0	0	0	88	0	88	0	88	0	88	0	0	88	0		0		0	0	0
343	77	0	1	5	0	0	0	0	0	0	0	88	88	88	88	88	0	88
344	64	0	1	1	0	0	0	0	0	0	1	1	0	0	0	0	0	0	0	88	1	1	0	88	0	88	0	0	88	0		0		0	0	0
345	77	0	1	1	0	0	0	0	0	0	1	1	0	0	0	0	0	0
346	62	0	1	1	0	0	0	0	0	0	0	88	88	88	88	88	0	88	0	88	0	88	0	88	0	88	0	0	88	0		0		0	0	0
347	84	0	1	1	0	0	0	0	0	0	1	1	0	0	0	0	0	0	0	88	0	88	1	3	0	88	0	0	88	0		0		0	0	0
349	77	0	1	3	0	0	0	0	0	0	0	88	88	88	88	88	0	88	0	88	0	88	0	88	0	88	0	0	88	0		0		0	0	0
350	90	0	1	5	0	1	0	0	0	0	0	88	88	88	88	88	0	88	0	88	0	88	0	88	0	88	0	1	3	0		0		1	0	0
351	77	0	1	3	0	0	0	0	0	0	0	88	88	88	88	88	0	88	0	88	0	88	0	88	0	88	0	0	88	0		1	2016	0	0	0
352	69	0	1	1	0	0	0	0	0	0	0	88	88	88	88	88	0	88	0	88	0	88	1	3	1	2	1	0	88	0		0		0	0	0
353	61	0	1	3	0	0	0	0	0	0	0	88	88	88	88	88	0	88	0	88	0	88	0	88	0	88	0	0	88	0		0		0	0	0
354	64	0	0	88	88	88	88	88	0	88	1	0	3	0	0	0	0	0	0	88	0	88	1	2	0	88	0	0	88	0		0		0	0	0
355	73	0	1	1	0	0	0	0	0	0	0	88	88	88	88	88	0	88	0	88	0	88	1	2	0	88	0	0	88	0		0		0	0	1
356	66	0	0	88	88	88	88	88	0	88	1	0	1	0	0	0	0	0	0	88	0	88	0	88	0	88	0	0	88	0		0		0	0	0
357	76	0	1	3	0	0	0	0	0	0	1	1	0	0	0	0	0	0	0	88	1	1	0	88	0	88	0	0	88	0		1	2016	0	0	0
358	71	0	1	1	0	0	0	0	0	0	0	88	88	88	88	88	0	88	0	88	0	88	1	3	0	88	0	0	88	0		0		0	0	0
359	65	0	1	1	0	1	0	0	0	0	0	88	88	88	88	88	0	88	0	88	0	88	0	88	0	88	0	0	88	0		0		0	0	0
360	87	0	0	88	88	88	88	88	0	88	1	0	5	0	0	0	0	0	0	88	0	88	1	2	1	99	0	1	3	0		0		1	0	0
361	65	0	1	3	0	0	0	0	0	0	1	1	0	0	0	0	0	0	0	88	0	88	0	88	0	88	0	0	88	0		0		0	0	0
362	78	0	1	5	0	0	0	0	0	0	0	88	88	88	88	88	0	88	0	88	1	1	0	88	0	88	0	0	88	0		1	2016	0	0	0
363	83	0	1	5	0	1	0	0	0	0	0	88	88	88	88	88	0	88	0	88	0	88	0	88	1	99	0	0	88	0		1	2007	0	0	0
364	70	0	1	1	0	0	0	0	0	0	0	88	88	88	88	88	0	88	0	88	0	88	0	88	0	88	0	0	88	0		1	2016	0	0	0
365	84	0	1	1	0	0	0	0	0	0	0	88	88	88	88	88	0	88	0	88	0	88	0	88	0	88	0	0	88	0		0		0	0	0
366	85	0	1	3	0	0	0	0	0	0	1	1	0	0	0	0	0	0	0	88	0	88	0	88	0	88	0	1	3	0		0		0	0	0
367	84	0	1	3	0	0	0	0	0	0	0	88	88	88	88	88	0	88	0	88	0	88	1	2	0	88	0	1	3	0		0		0	0	0
368	47	0	0	88	88	88	88	88	0	88	1	0	1	0	0	0	0	88	0	88	0	88	1	2	0	88	1	1	1	0		0		1	0	0
369	61	0	0	88	88	88	88	88	0	88	1	0	1	0	0	0	0	0	0	88	1	1	0	88	1	2	0	0	88	0		0		0	0	0
370	79	0	1	1	0	0	0	0	0	0	1	1	0	0	0	0	1	0	0	88	0	88	0	88	0	88	0	0	88	0		1	2012	0	0	1
371	86	0	1	1	0	0	0	0	0	0	1	1	0	0	0	0	0	0	0	88	0	88	0	88	0	88	0	0	88	0		1	2009	0	0	0
372	68	0	1	1	0	0	0	0	0	0	0	88	88	88	88	88	0	88	0	88	0	88	1	2	0	88	0	0	88	0		0		0	0	0
373	77	0	1	3	0	0	0	0	0	0	0	88	88	88	88	88	0	88	0	88	0	88	0	88	0	88	0	0	88	0		0		0	0	0
374	81	0	1	1	0	0	0	0	0	0	1	0	1	0	0	0	0	0
375	74	0	1	1	0	0	0	0	0	0	0	88	88	88	88	88	0	88	0	88	0	88	0	88	0	88	0	0	88	0		0		0	0	0
376	72	0	1	0	1	0	0	0	2	0	1	1	0	0	0	0	0	0	0	88	0	88	0	88	0	88	0	1	3	0		0		0	0	0
377	72	0	0	88	88	88	88	88	0	88	1	1	0	0	0	0	0	0	0	88	0	88	0	88	0	88	0	1	3	0		0		0	0	1
378	71	0	1	1	0	0	0	0	0	0	0	88	88	88	88	88	0	88	0	88	0	88	1	2	0	88	0	0	88	0		0		0	0	1
379	67	0	1	3	0	0	0	0	0	0	0	88	88	88	88	88	0	88	0	88	0	88	0	88	0	88	0	0	88	0		0		1	0	0
380	65	0	1	3	0	0	0	0	0	0	0	88	88	88	88	88	0	88	0	88	0	88	1	2	0	88	0	1	3	0		0		0	0	0
381	61	0	1	3	0	0	0	0	0	0	1	1	1	0	0	0	0	0	0	88	0	88	1	2	0	88	1	0	88	0		0		0	0	0
382	80	0	0	88	88	88	88	88	0	88	1	0	3	0	0	0	0	0	0	88	0	88	1	3	0	88	0	1	3	0		1	2010	1	0	0
383	71	0	1	1	0	0	0	0	0	0	1	1	0	0	0	0	0	0	0	88	0	88	0	88	0	88	0	1	3	0		0		0	0	0
384	74	0	1	1	0	0	0	0	0	0	0	88	88	88	88	88	0	88	0	88	0	88	0	88	0	88	0	1	3	0		0		0	0	0
385	77	0	1	1	0	0	0	0	0	0	0	88	88	88	88	88	0	88	0	88	0	88	1	3	0	88	0	0	88	0		0		0	0	0
386	76	0	1	1	0	0	0	0	0	0	0	88	88	88	88	88	0	88	0	88	0	88	0	88	0	88	0	1	3	0		0		0	0	0
387	66	0	1	1	0	0	0	0	0	0	0	88	88	88	88	88	0	88	0	88	0	88	0	88	1	2	0	0	88	0		0		1	0	0
388	73	0	0	88	88	88	88	88	0	88	1	0	1	0	0	0	0	0	0	88	0	88	0	88	0	88	0	0	88	0		0		0	0	0
389	69	0	1	1	0	0	0	0	0	0	0	88	88	88	88	88	0	88	0	88	0	88	0	88	0	88	0	0	88	0		0		0	0	0
390	73	0	1	1	0	0	0	0	0	0	1	1	0	0	0	0	0	0	0	88	0	88	0	88	0	88	0	0	88	0		0		0	0	0
391	65	0	0	88	88	88	88	88	0	88	1	1	0	0	0	0	0	0	0	88	0	88	0	88	0	88	0	1	3	0		0		1	0	0
393	45	0	1	1	0	0	0	0	0	0	0	88	88	88	88	88	0	88	0	88	0	88	0	88	0	88	0	0	88	0		0		1	0	0
394	83	0	0	88	88	88	88	88	0	88	1	1	0	0	0	0	0	0	0	88	0	88	0	88	0	88	0	0	88	0		0		0	0	0
395	81	2	1	1	0	0	0	0	0	0	0	88	88	88	88	88	0	88	1	2	0	88	0	88	0	88	0	0	88	0		0		0	0	0
396	88	0	1	3	1	0	0	0	0	0	0	88	88	88	88	88	1	88	1	2	0	88	0	88	0	88	0	1	3	0		1	2014	0	0	0
397	67	0	1	1	0	0	0	0	0	0	1	0	1	0	0	0	0	0	0	88	0	88	0	88	0	88	0	0	88	0		0		0	0	0
398	85	0	1	3	1	0	0	0	0	0	1	0	1	0	0	0	0	0	0	88	0	88	0	88	0	88	0	0	88	0		0		0	0	0
399	62	0	1	1	0	0	0	0	0	0	0	88	88	88	88	88	0	88
400	87	0	1	1	0	0	0	0	0	0	0	88	88	88	88	88	0	88	0	88	0	88	1	2	0	88	0	1	3	0		1	2016	0	0	0
401	67	0	0	88	88	88	88	88	0	88	1	0	3	0	0	0	0	0	0	88	0	88	0	88	0	88	0	0	88	0		0		0	0	0
402	77	0	0	88	88	88	88	88	0	88	1	0	3	0	0	0	0	0	0	88	0	88	0	88	0	88	0	1	3	0		0		0	0	0
403	76	0	0	88	88	88	88	88	2	88	1	1	0	0	0	0	0	0	0	88	0	88	0	88	0	88	0	0	88	0		1	2014	0	0	0
404	73	0	0	88	88	88	88	88	0	88	1	0	1	0	0	0	0	0	0	88	0	88	0	88	0	88	0	0	88	0		0		0	0	0
405	66	0	0	88	88	88	88	88	1	88	1	1	0	0	0	0	1	0	0	88	0	88	0	88	0	88	0	0	88	0		0		0	0	0
406	78	0	1	1	0	0	0	0	0	0	1	1	1	0	0	0	0	0	0	88	0	88	0	88	0	88	0	1	3	0		0		0	0	0
407	80	0	1	1	0	0	0	0	0	0	0	88	88	88	88	88	0	88	0	88	0	88	1	3	1	1	0	0	88	0		0		0	0	0
408	69	0	1	1	0	0	0	0	0	0	0	88	88	88	88	88	0	88	0	88	0	88	0	88	0	88	0	0	88	0		0		0	0	0
409	50	0	1	3	0	0	0	0	0	0	0	88	88	88	88	88	0	88	0	88	0	88	0	88	0	88	0	0	88	0		0		0	0	0
410	85	0	1	1	0	0	0	0	0	0	1	1	0	0	0	0	0	0	0	88	0	88	0	88	0	88	0	0	88	0		0		0	0	0
411	67	0	1	3	0	0	0	0	0	0	0	88	88	88	88	88	0	88	0	88	0	88	0	88	0	88	0	0	88	0		1	2011	1	0	0
413	79	0	0	88	88	88	88	88	0	88	1	0	3	0	0	0	0	0	0	88	0	88	0	88	0	88	0	0	88	0		0		0	0	0
414	46	0	1	1	0	0	0	0	0	0	0	88	88	88	88	88	0	88	0	88	0	88	0	88	0	88	0	0	88	0		0		0	0	0
415	78	0	1	3	0	0	0	0	0	0	0	88	88	88	88	88	0	88
416	79	0	0	88	88	88	88	88	0	88	1	0	1	0	0	0	0	0	0	88	0	88	0	88	0	88	1	0	88	0		0		1	0	0
418	77	0	1	1	0	0	0	0	0	0	0	88	88	88	88	88	0	88	0	88	0	88	0	88	0	88	0	0	88	0		0		0	0	0
419	67	0	1	5	0	1	0	0	0	0	1	0	3	0	0	0	0	0	0	88	0	88	0	88	0	88	1	0	88	0		0		0	0	0
421	60	0	0	88	88	88	88	88	0	88	1	1	3	0	0	0	0	0	0	88	1	1	0	88	0	88	0	0	88	0		0		0	0	0
422	69	0	1	1	0	0	0	0	0	0	1	0	1	0	0	0	0	0	0	88	0	88	0	88	0	88	0	0	88	0		1	2006	0	0	0
423	76	0	1	1	0	0	0	0	0	0	1	1	0	0	0	0	0	0	0	88	0	88	0	88	0	88	0	1	3	1	2014	1	2015	0	0	0
424	45	0	1	1	0	1	0	0	0	0	0	88	88	88	88	88	0	88	0	88	0	88	0	88	0	88	0	0	88	0		0		0	0	0
425	84	0	0	88	88	88	88	88	0	88	1	1	5	0	0	0	0	0	0	88	0	88	1	3	0	88	0	1	3	0		0		0	0	0
426	76	0	1	1	0	0	0	0	0	0	0	88	88	88	88	88	0	88	0	88	0	88	0	88	0	88	0	1	3	0		0		0	0	0
427	62	0	0	88	88	88	88	88	2	88	1	1	1	0	0	0	0	0	0	88	0	88	0	88	0	88	0	0	88	0		0		0	0	0
428	60	0	0	88	88	88	88	88	0	88	1	0	1	0	0	0	0	0	0	88	0	88	0	88	0	88	0	0	88	0		0		0	0	0
429	63	0	0	88	88	88	88	88	0	88	1	1	0	0	0	0	0	0	0	88	0	88	0	88	0	88	0	0	88	0		0		0	0	1
430	73	0	1	3	0	0	0	0	0	0	1	1	0	0	0	0	0	0	0	88	0	88	0	88	0	88	0	0	88	0		0		0	0	0
431	79	0	1	1	0	0	0	0	0	0	1	0	1	0	0	0	0	0	0	88	0	88	0	88	0	88	0	0	88	0		0		0	0	0
432	73	0	1	1	0	0	0	0	0	0	0	88	88	88	88	88	0	88	0	88	0	88	0	88	0	88	0	0	88	0		0		0	0	0
433	62	0	1	1	0	0	0	0	0	0	0	88	88	88	88	88	0	88	0	88	0	88	0	88	0	88	0	0	88	0		0		0	0	0
435	26	0	1	1	0	0	0	0	0	0	1	1	0	0	0	0	0	0	0	88	0	88	0	88	0	88	0	0	88	0		0		0	0	0
436	86	0	1	3	0	0	0	0	0	0	1	1	0	0	0	0	0	0	0	88	0	88	0	88	0	88	0	0	88	0		0		0	0	0
437	83	0	0	88	88	88	88	88	0	88	1	0	1	0	0	0	0	0	0	88	0	88	0	88	0	88	0	1	3	0		0		0	0	0
438	80	0	1	1	0	0	0	0	0	0	0	88	88	88	88	88	0	88	0	88	0	88	0	88	0	88	0	1	3	0		0		0	0	0
440	55	0	0	88	88	88	88	88	0	88	1	1	0	0	0	0	0	0	0	88	0	88	1	2	0	88	0	0	88	0		0		0	0	0
441	79	0	1	3	0	0	0	0	0	0	0	88	88	88	88	88	0	88
442	79	0	1	5	1	0	0	0	0	0	1	1	5	0	0	0	0	0	0	88	0	88	0	88	0	88	0	0	88	0		1	2013	0	0	0
443	75	0	1	1	0	0	0	0	0	0	1	1	0	0	0	0	0	0	0	88	0	88	0	88	0	88	0	0	88	0		1	2012	0	0	0
444	84	0	1	1	0	0	0	0	0	0	0	88	88	88	88	88	0	88	0	88	0	88	1	2	0	88	0	1	3	0		0		0	0	0
445	84	0	1	3	0	0	0	0	0	0	1	3	5	0	0	0	0	0	0	88	0	88	0	88	0	88	0	1	3	0		1	2002	0	0	1
446	85	0	1	3	0	0	0	0	0	0	0	88	88	88	88	88	0	88	0	88	0	88	0	88	0	88	0	0	88	0		0		0	0	0
447	46	0	1	1	0	0	0	0	0	0	0	88	88	88	88	88	0	88	0	88	0	88	0	88	0	88	0	0	88	0		0		0	0	0
448	77	0	0	88	88	88	88	88	0	88	1	0	1	0	0	0	0	0	1	2	0	88	1	2	0	88	0	1	3	0		0		0	0	0
449	79	0	1	1	0	0	0	0	0	0	0	88	88	88	88	88	0	88	0	88	0	88	0	88	0	88	0	0	88	0		0		0	0	0
450	84	0	0	88	88	88	88	88	0	88	1	0	3	0	0	0	0	0	0	88	0	88	0	88	0	88	0	1	3	0		0		1	0	0
451	63	0	1	1	0	0	0	0	0	0	0	88	88	88	88	88	0	88	0	88	0	88	0	88	0	88	0	0	88	0		0		0	0	0
452	63	0	1	3	0	0	0	0	0	0	0	88	88	88	88	88	0	88	0	88	0	88	0	88	0	88	0	0	88	0		0		0	0	0
453	68	0	0	88	88	88	88	88	0	88	1	0	5	0	0	0	0	0	0	88	1	1	1	2	1	3	0	0	88	0		0		0	0	0
454	84	1	1	1	0	0	0	0	0	0	0	88	88	88	88	88	0	88	0	88	0	88	0	88	0	88	0	0	88	0		0		0	0	0
455	65	0	1	1	0	0	0	0	0	0	0	88	88	88	88	88	0	88	0	88	0	88	1	2	0	88	0	0	88	0		0		0	0	1
456	85	0	1	3	0	0	0	0	0	0	1	1	0	0	0	0	0	0	0	88	0	88	0	88	0	88	0	0	88	0		0		0	0	0
457	70	0	1	1	0	0	0	0	0	0	0	88	88	88	88	88	0	88	0	88	0	88	1	2	0	88	0	1	3	0		0		0	0	0
459	75	0	1	3	0	0	0	0	0	0	0	88	88	88	88	88	0	88	0	88	0	88	0	88	0	88	0	1	3	0		0		0	0	0
460	84	0	0	88	88	88	88	88	0	88	1	0	1	0	0	0	0	0	0	88	0	88	0	88	0	88	0	0	88	0		0		0	0	0
461	55	0	1	1	0	0	0	0	0	0	0	88	88	88	88	88	0	88	0	88	0	88	0	88	0	88	0	0	88	0		0		1	0	0
462	80	0	1	1	0	0	0	0	0	0	1	1	1	0	0	0	0	0	0	88	0	88	0	88	0	88	0	1	3	0		0		0	0	0
463	84	0	1	1	0	0	0	0	0	0	1	0	3	0	0	0	0	0	0	88	0	88	0	88	0	88	0	1	3	0		0		0	0	0
464	72	0	1	1	0	0	0	0	0	0	0	88	88	88	88	88	0	88	0	88	0	88	0	88	0	88	0	0	88	0		1	2015	0	0	0
465	72	0	1	1	0	0	0	0	0	0	1	1	0	0	0	0	0	0	0	88	0	88	0	88	0	88	0	0	88	0		0		1	0	0
466	63	0	1	3	0	0	0	0	0	0	0	88	88	88	88	88	0	88	0	88	0	88	0	88	0	88	0	0	88	0		0		0	0	0
467	55	0	1	5	0	1	0	0	0	0	0	88	88	88	88	88	0	88	0	88	0	88	0	88	0	88	0	0	88	0		0		0	0	0
468	84	0	1	1	0	0	0	0	0	0	1	1	0	0	0	0	0	0	0	88	1	1	0	88	1	3	0	0	88	0		1	2004	1	0	0
469	64	0	1	1	0	0	0	0	0	0	1	1	0	0	0	0	1	0	1	1	0	88	0	88	0	88	0	0	88	0		0		0	0	0
470	70	0	1	1	0	0	0	0	0	0	0	88	88	88	88	88	0	88	0	88	0	88	0	88	0	88	0	0	88	0		0		0	0	0
471	65	0	1	1	0	0	0	0	0	0	1	1	0	0	0	0	0	0	0	88	0	88	0	88	0	88	0	1	3	0		1	2013	0	0	0
472	73	0	1	3	0	0	0	0	0	0	0	88	88	88	88	88	0	88	0	88	0	88	0	88	0	88	0	0	88	0		0		0	0	0
473	73	0	0	88	88	88	88	88	0	88	1	3	1	0	0	0	0	0	0	88	0	88	0	88	0	88	0	0	88	0		0		0	0	0
474	66	0	1	1	0	0	0	0	0	0	0	88	88	88	88	88	0	88	0	88	0	88	0	88	0	88	0	0	88	0		0		1	0	0
475	79	0	1	1	0	0	0	0	0	0	1	3	0	0	0	0	0	0	0	88	1	1	0	88	0	88	0	0	88	0		1	2013	0	0	0
476	84	0	1	1	0	0	0	0	0	0	1	1	0	0	0	0	0	0	0	88	1	1	0	88	0	88	0	0	88	0		0		0	0	0
477	83	0	1	3	0	0	0	0	0	0	1	1	0	0	0	0	0	0	0	88	0	88	0	88	0	88	0	0	88	0		0		0	0	0
478	69	0	1	1	0	1	0	0	0	0	0	88	88	88	88	88	0	88	0	88	0	88	0	88	0	88	0	0	88	0		1	2006	0	0	0
479	69	0	1	3	0	0	0	0	0	0	0	88	88	88	88	88	0	88	0	88	0	88	0	88	1	2	1	0	88	0		0		0	0	0
480	67	0	1	1	0	0	0	0	0	0	1	1	0	0	0	0	0	0	0	88	0	88	0	88	0	88	0	0	88	0		0		0	0	0
481	64	0	1	1	0	0	0	0	0	0	1	0	1	0	0	0	0	0	0	88	0	88	0	88	0	88	1	0	88	0		0		0	0	0
482	75	0	1	1	0	0	0	0	0	0	0	88	88	88	88	88	0	88	0	88	0	88	0	88	0	88	0	0	88	0		1	2015	0	0	0
483	70	0	0	88	88	88	88	88	0	88	1	1	0	0	0	0	0	0	0	88	0	88	1	2	1	99	1	0	88	0		0		0	0	0
484	78	0	1	1	0	0	0	0	0	0	1	1	0	0	0	0	0	0	0	88	0	88	0	88	0	88	0	0	88	0		0		0	0	0
485	77	0	0	88	88	88	88	88	0	88	1	1	0	0	0	0	0	0	0	88	0	88	0	88	0	88	0	0	88	0		0		0	0	0
486	70	0	1	1	0	0	0	0	0	0	0	88	88	88	88	88	0	88	0	88	0	88	0	88	0	88	0	0	88	0		0		0	0	0
487	73	0	1	1	0	0	0	0	0	0	0	88	88	88	88	88	0	88	0	88	0	88	0	88	0	88	0	0	88	0		0		0	0	1
488	76	0	1	1	0	0	0	0	0	0	1	3	1	0	0	0	0	0	0	88	0	88	0	88	0	88	0	0	88	0		0		0	0	0
489	77	0	1	0	1	0	0	0	2	0	0	88	88	88	88	88	0	88	0	88	0	88	0	88	0	88	0	0	88	0		0		0	0	0
490	71	0	1	3	0	0	0	0	0	0	0	88	88	88	88	88	0	88	0	88	1	1	0	88	0	88	0	0	88	0		0		1	0	0
491	83	0	1	3	0	1	0	0	0	0	0	88	88	88	88	88	0	88	0	88	0	88	0	88	0	88	0	0	88	0		0		0	0	0
492	57	0	1	1	0	0	0	0	0	0	0	88	88	88	88	88	0	88	0	88	0	88	0	88	0	88	0	0	88	0		0		0	0	0
493	67	0	1	1	0	0	0	0	0	0	1	1	0	0	0	0	0	0	0	88	1	1	0	88	0	88	0	0	88	0		0		0	0	0
494	75	1	1	3	0	0	0	0	0	0	0	88	88	88	88	88	0	88	0	88	0	88	0	88	0	88	0	0	88	0		0		1	0	0
495	75	0	0	88	88	88	88	88	0	88	1	1	5	0	0	0	0	0	0	88	0	88	0	88	0	88	0	1	3	0		1	2015	0	0	0
496	31	0	0	88	88	88	88	88	0	88	1	1	0	0	0	0	0	0	0	88	0	88	0	88	0	88	0	0	88	0		0		0	0	0
497	81	0	1	1	0	0	0	0	0	0	1	1	0	0	0	0	0	0	0	88	0	88	0	88	0	88	0	0	88	0		0		0	0	0
498	69	0	1	3	0	0	0	0	0	0	0	88	88	88	88	88	0	88	0	88	0	88	0	88	0	88	0	0	88	0		0		1	0	0
499	77	0	1	1	0	0	0	0	0	0	1	1	0	0	0	0	0	0	0	88	0	88	0	88	0	88	0	0	88	0		1	2011	0	0	0
500	70	0	1	1	0	0	0	0	0	0	0	88	88	88	88	88	0	88	0	88	0	88	0	88	0	88	0	0	88	0		0		0	0	0
503	77	0	1	1	0	0	0	0	0	0	1	0	1	0	0	0	0	0	0	88	0	88	1	2	0	88	0	0	88	0		0		0	0	0
504	73	0	1	1	0	0	0	0	0	0	0	88	88	88	88	88	0	88	0	88	0	88	0	88	0	88	0	0	88	0		0		1	0	0
505	74	0	1	3	0	0	0	0	0	0	1	0	88	88	88	88	0	88	0	88	0	88	1	2	0	88	0	0	88	0		1	2013	0	0	0
506	78	0	0	88	88	88	88	88	0	88	1	1	3	0	0	0	0	0	0	88	0	88	0	88	0	88	0	1	3	0		1	2014	0	0	1
507	68	0	1	1	0	0	0	0	0	0	0	88	88	88	88	88	0	88	0	88	0	88	0	88	0	88	0	0	88	0		0		0	0	1
508	82	0	1	1	0	0	0	0	0	0	0	88	88	88	88	88	0	88	0	88	0	88	1	2	0	88	0	1	3	0		0		0	0	0
510	75	0	1	1	0	0	0	0	0	0	1	1	1	0	0	0	0	0	1	2	1	1	0	88	1	2	0	1	3	0		1	2014	1	0	0
511	72	0	1	1	0	0	0	0	0	0	0	88	88	88	88	88	0	88	0	88	0	88	0	88	0	88	0	0	88	0		0		0	0	0
512	80	0	1	3	0	0	0	0	0	0	0	88	88	88	88	88	0	88	0	88	0	88	0	88	0	88	0	1	3	0		1	2008	0	0	0
513	81	0	1	1	0	0	0	0	0	0	0	88	88	88	88	88	0	88	0	88	0	88	0	88	0	88	0	1	3	0		0		0	0	0
514	78	0	1	1	0	0	0	0	0	0	0	88	88	88	88	88	0	88	0	88	0	88	0	88	1	99	0	0	88	0		0		1	0	0
515	82	0	1	1	0	0	0	0	0	0	0	88	88	88	88	88	0	88	0	88	0	88	0	88	0	88	0	1	3	1	2007	0		0	0	1
516	69	0	1	5	0	1	0	0	0	0	1	3	0	0	0	0	0	0	0	88	0	88	0	88	0	88	0	0	88	0		0		0	0	0
517	78	0	1	1	0	0	0	0	0	0	1	1	0	0	0	0	0	0	0	88	0	88	0	88	0	88	0	1	3	0		0		0	0	1
518	76	0	1	1	0	0	0	0	0	0	0	88	88	88	88	88	0	88	0	88	0	88	0	88	0	88	0	0	88	0		0		0	0	0
519	58	0	0	88	88	88	88	88	0	88	1	1	0	0	0	0	0	0	0	88	0	88	0	88	0	88	0	0	88	0		1	2011	0	0	0
520	59	0	1	1	0	0	0	0	0	0	0	88	88	88	88	88	0	88	0	88	0	88	0	88	0	88	0	0	88	0		1	2012	0	0	0
521	71	0	0	88	88	88	88	88	0	88	1	1	1	0	0	0	0	0	0	88	0	88	0	88	0	88	0	1	3	0		0		0	0	0
522	80	0	1	3	0	0	0	0	0	0	1	1	3	0	0	0	0	0	0	88	0	88	0	88	0	88	0	0	88	0		0		0	0	0
523	86	0	1	1	0	0	0	0	0	0	1	1	1	0	0	0	0	0	0	88	0	88	0	88	0	88	0	1	3	0		0		0	0	0
524	67	1	1	3	0	0	0	0	0	0	1	1	0	0	0	0	0	0	0	88	0	88	0	88	0	88	0	1	3	0		0		0	0	0
527	80	0	1	1	0	1	0	0	0	0	1	1	0	0	0	0	0	0	0	88	0	88	0	88	0	88	0	1	3	0		0		0	0	0
528	80	0	1	1	0	0	0	0	0	0	0	88	88	88	88	88	0	88	0	88	0	88	0	88	0	88	0	0	88	0		0		0	0	0
529	68	0	1	3	0	0	0	0	0	0	0	88	88	88	88	88	0	88	0	88	0	88	0	88	0	88	0	0	88	0		0		0	0	0
530	80	0	1	1	0	0	0	0	0	0	1	0	1	0	0	0	0	0	0	88	0	88	0	88	0	88	0	1	3	0		0		0	0	0
531	55	0	1	3	0	0	0	0	0	0	0	88	88	88	88	88	0	88	0	88	0	88	0	88	0	88	0	0	88	0		0		0	0	0
532	65	0	1	1	0	0	0	0	0	0	0	88	88	88	88	88	0	88	0	88	0	88	0	88	0	88	0	0	88	0		0		0	0	0
533	72	0	1	3	0	0	0	0	0	0	1	1	0	0	0	0	0	0	0	88	0	88	0	88	0	88	0	0	88	0		0		0	0	0
535	77	0	1	1	0	0	0	0	0	0	0	88	88	88	88	88	0	88	0	88	0	88	0	88	0	88	0	0	88	0		0		0	0	0
536	69	0	1	1	0	0	0	0	0	0	0	88	88	88	88	88	0	88	0	88	0	88	0	88	0	88	0	0	88	0		0		0	0	0
537	82	0	1	1	0	0	0	0	0	0	1	0	5	0	0	0	0	0	0	88	0	88	0	88	0	88	0	0	88	0		0		1	0	0
540	76	0	0	88	88	88	88	88	0	88	1	1	1	0	0	0	0	0	0	88	0	88	0	88	1	99	0	0	88	0		0		0	0	0
541	57	0	1	1	0	0	0	0	0	0	0	88	88	88	88	88	0	88	0	88	0	88	0	88	0	88	0	0	88	0		0		0	0	0
542	82	0	1	1	0	0	0	0	0	0	1	1	1	0	0	0	0	0	0	88	0	88	0	88	0	88	0	0	88	0		0		0	0	0
543	76	0	1	5	0	1	0	0	0	0	0	88	88	88	88	88	0	88	0	88	0	88	0	88	0	88	0	1	3	0		0		0	0	0
544	78	0	1	3	0	0	0	0	0	0	1	1	3	0	0	0	0	0	0	88	0	88	1	2	0	88	0	1	3	0		0		0	0	0
545	60	0	1	1	0	0	0	0	0	0	0	88	88	88	88	88	0	88	0	88	0	88	0	88	0	88	0	0	88	0		0		0	0	0
546	84	0	1	1	0	0	0	0	0	0	1	1	0	0	0	0	0	0	0	88	1	1	1	3	0	88	0	0	88	0		0		0	0	0
547	76	0	0	88	88	88	88	88	1	88	1	1	0	0	0	0	0	0	0	88	0	88	0	88	0	88	0	0	88	0		0		0	0	0
548	71	0	1	1	0	0	0	0	0	0	1	0	1	0	0	0	0	0	0	88	0	88	0	88	0	88	0	0	88	0		0		0	0	0
549	81	0	1	3	0	0	0	0	0	0	1	1	0	0	0	0	0	0	0	88	0	88	0	88	0	88	0	0	88	0		0		0	0	0
550	49	0	1	1	0	0	0	0	0	0	0	88	88	88	88	88	0	88	0	88	0	88	0	88	0	88	0	0	88	0		0		1	0	0
551	74	0	1	3	0	0	0	0	0	0	0	88	88	88	88	88	0	88	0	88	0	88	0	88	0	88	0	0	88	0		0		0	0	0
552	84	0	1	3	0	0	0	0	0	0	0	88	88	88	88	88	0	88	0	88	0	88	0	88	0	88	0	0	88	0		0		0	0	0
553	54	0	0	88	88	88	88	88	0	88	1	1	1	0	0	0	0	0	0	88	0	88	0	88	0	88	0	0	88	0		0		0	0	0
554	78	0	0	88	88	88	88	88	0	88	1	1	0	0	0	0	0	0	0	88	0	88	0	88	0	88	0	0	88	0		0		0	0	0
555	68	0	1	3	0	0	0	0	0	0	0	88	88	88	88	88	0	88	0	88	0	88	0	88	1	3	0	0	88	0		0		0	0	0
558	79	0	0	88	88	88	88	88	0	88	1	1	0	0	0	0	0	0	0	88	0	88	0	88	0	88	0	1	3	0		0		0	0	0
560	69	0	1	1	0	0	0	0	0	0	0	88	88	88	88	88	0	88	0	88	0	88	0	88	0	88	0	0	88	0		0		0	0	0
561	75	0	1	1	0	0	0	0	0	0	0	88	88	88	88	88	0	88	0	88	0	88	1	2	0	88	0	0	88	0		0		0	0	0
562	78	0	0	88	88	88	88	88	0	88	1	0	5	0	0	0	0	0	0	88	0	88	0	88	0	88	0	0	88	0		0		0	0	0
563	59	0	1	1	0	0	0	0	0	0	0	88	88	88	88	88	0	88	0	88	0	88	0	88	0	88	0	0	88	0		0		0	0	0
564	79	0	1	1	1	0	0	0	0	0	1	1	0	0	0	0	0	0	0	88	0	88	0	88	0	88	0	0	88	0		0		0	0	0
565	77	0	1	3	0	0	0	0	0	0	1	1	0	0	0	0	0	0	0	88	0	88	0	88	0	88	0	1	3	0		0		0	0	0
566	73	0	1	1	0	0	0	0	0	0	0	88	88	88	88	88	0	88	0	88	0	88	1	2	0	88	1	0	88	0		0		0	0	0
567	84	0	1	0	1	0	0	0	1	0	1	1	0	0	0	0	1	0	0	88	0	88	1	2	0	88	0	1	3	0		1	2011	0	0	0
568	80	0	1	3	0	0	0	0	0	0	1	1	1	0	0	0	0	0	0	88	0	88	0	88	0	88	0	0	88	0		0		0	0	0
569	64	0	1	1	0	0	0	0	0	0	0	88	88	88	88	88	0	88	0	88	0	88	0	88	0	88	0	0	88	0		0		0	0	0
570	83	2	1	3	0	0	0	0	0	0	0	88	88	88	88	88	1	88	0	88	0	88	0	88	0	88	0	1	3	0		0		0	0	0
571	67	0	0	88	88	88	88	88	0	88	1	0	1	0	0	0	0	0	0	88	0	88	0	88	0	88	0	0	88	0		0		0	0	0
572	65	0	1	1	0	0	0	0	0	0	0	88	88	88	88	88	0	88	0	88	0	88	0	88	0	88	0	0	88	0		0		0	0	0
573	78	0	1	3	0	0	0	0	0	0	1	1	3	0	0	0	0	0	0	88	0	88	0	88	1	2	1	1	3	0		0		1	0	0
575	69	0	1	3	0	0	0	0	0	0	0	88	88	88	88	88	0	88	0	88	0	88	0	88	0	88	0	0	88	0		0		1	0	0
576	77	0	1	3	1	0	0	0	0	0	1	1	0	0	0	0	0	0	0	88	0	88	0	88	0	88	0	0	88	0		0		1	0	0
577	72	0	1	1	0	0	0	0	0	0	0	88	88	88	88	88	0	88	0	88	0	88	0	88	0	88	0	1	3	0		0		0	0	0
578	75	0	1	3	0	0	0	0	0	0	0	88	88	88	88	88	0	88	0	88	0	88	0	88	0	88	0	0	88	0		0		0	0	0
579	64	0	1	1	0	0	0	0	0	0	0	88	88	88	88	88	0	88	0	88	0	88	0	88	0	88	0	0	88	0		1	2012	0	0	0
580	75	0	1	1	0	0	0	0	0	0	0	88	88	88	88	88	0	88	0	88	0	88	1	2	0	88	0	0	88	0		0		0	0	0
581	75	0	1	1	0	0	0	0	0	0	1	1	0	0	0	0	0	0	1	1	1	1	0	88	1	2	0	0	88	0		1	2014	0	0	0
582	68	0	0	88	88	88	88	88	0	88	1	1	0	0	0	0	0	0	0	88	1	1	0	88	0	88	0	0	88	0		0		0	0	0
583	72	0	1	1	0	0	0	0	0	0	1	1	0	0	0	0	0	0	0	88	0	88	1	2	0	88	1	0	88	0		1	2012	0	0	0
584	75	0	1	3	0	0	0	0	0	0	1	1	0	0	0	0	0	0	0	88	0	88	0	88	0	88	0	1	3	0		0		0	0	0
585	80	0	1	1	0	0	0	0	0	0	0	88	88	88	88	88	0	88	0	88	0	88	1	2	0	88	0	0	88	0		0		0	0	0
586	83	0	0	88	88	88	88	88	0	88	1	1	0	0	0	0	0	0	0	88	0	88	1	3	1	1	1	0	88	0		0		0	0	0
587	83	0	1	1	0	0	0	0	0	0	1	1	1	0	0	0	0	0	0	88	0	88	1	2	0	88	0	0	88	0		0		0	0	0
588	81	0	1	1	0	0	0	0	0	0	1	0	1	0	0	0	0	0	0	88	0	88	0	88	0	88	0	0	88	0		0		0	0	0
589	69	0	1	1	0	0	0	0	0	0	0	88	88	88	88	88	0	88	0	88	0	88	0	88	0	88	0	0	88	0		0		0	0	0
590	79	0	1	1	0	0	0	0	0	0	1	0	1	0	0	0	0	0	0	88	0	88	0	88	0	88	0	1	3	0		0		0	0	1
591	73	0	1	3	0	0	0	0	0	0	1	0	1	0	0	0	0	0	0	88	0	88	1	2	0	88	0	1	3	0		0		0	0	0
592	73	0	1	3	0	0	0	0	2	0	0	88	88	88	88	88	0	88	0	88	0	88	0	88	0	88	0	1	3	0		1	2010	0	0	0
593	69	0	0	88	88	88	88	88	0	88	1	1	0	0	0	0	0	0	0	88	0	88	0	88	0	88	0	0	88	0		1	2013	0	0	0
594	77	0	1	3	0	0	0	0	0	0	0	88	88	88	88	88	0	88	0	88	0	88	0	88	0	88	0	1	1	0		0		0	0	1
595	73	0	1	5	0	1	0	0	0	0	0	88	88	88	88	88	0	88	0	88	0	88	0	88	0	88	0	1	3	0		1	2012	0	0	0
596	88	0	1	3	0	0	0	0	0	0	0	88	88	88	88	88	0	88	0	88	0	88	0	88	0	88	0	1	3	0		0		0	0	0
598	69	0	1	1	0	0	0	0	0	0	1	1	1	0	0	0	0	0	0	88	0	88	1	1	1	1	0	0	88	0		0		1	0	0
599	72	0	0	88	88	88	88	88	0	88	1	1	0	0	0	0	0	0	0	88	1	1	1	2	0	88	0	0	88	0		0		0	0	0
600	71	0	1	1	0	0	0	0	0	0	0	88	88	88	88	88	0	88	0	88	0	88	0	88	0	88	0	0	88	0		0		0	0	0
601	64	0	0	88	88	88	88	88	0	88	1	3	0	0	0	0	0	0	0	88	0	88	0	88	0	88	0	0	88	0		0		0	0	0
602	74	0	0	88	88	88	88	88	0	88	1	1	1	0	0	0	0	0	0	88	0	88	0	88	0	88	0	1	3	0		0		0	0	0
603	73	0	1	1	0	0	0	0	0	0	1	1	0	0	0	0	0	0	0	88	0	88	0	88	0	88	0	0	88	0		0		0	0	0
604	80	0	1	3	0	0	0	0	0	0	1	0	1	0	0	0	1	0	0	88	0	88	0	88	1	99	0	1	3	0		0		0	0	0
605	85	0	1	3	0	0	0	0	0	0	0	88	88	88	88	88	0	88
606	70	0	0	88	88	88	88	88	0	88	1	3	5	0	0	0	0	0	0	88	0	88	0	88	0	88	0	0	88	0		0		0	0	0
607	77	0	0	88	88	88	88	88	0	88	1	1	0	0	0	0	0	0	0	88	0	88	1	2	0	88	0	0	88	0		0		0	0	0
608	80	0	1	3	0	0	0	0	0	0	0	88	88	88	88	88	0	88	0	88	0	88	0	88	0	88	0	0	88	0		0		1	0	0
609	78	0	0	88	88	88	88	88	0	88	1	0	5	0	0	0	0	0
610	78	0	0	88	88	88	88	88	0	88	1	0	1	0	0	0	0	0	0	88	0	88	0	88	0	88	0	0	88	0		1	2008	0	0	0
611	68	0	1	1	0	0	0	0	0	0	1	1	0	0	0	0	0	0	0	88	0	88	0	88	0	88	0	0	88	0		0		0	0	0
612	70	0	1	1	0	0	0	0	0	0	0	88	88	88	88	88	0	88	0	88	0	88	0	88	0	88	0	0	88	0		0		0	0	0
613	71	0	1	3	0	0	0	0	0	0	0	88	88	88	88	88	0	88	0	88	0	88	1	2	0	88	0	0	88	0		0		0	0	0
614	68	0	1	1	0	0	0	0	0	0	0	88	88	88	88	88	0	88	0	88	1	1	0	88	0	88	0	0	88	0		0		0	0	0
615	86	0	1	1	0	0	0	0	0	0	1	0	0	0	0	0	0	0	0	88	0	88	1	2	0	88	0	1	3	0		1	2004	1	0	0
616	76	0	1	1	0	0	0	0	0	0	1	0	3	0	0	0	0	0	0	88	0	88	0	88	0	88	0	0	88	0		0		0	0	0
617	86	0	1	1	0	0	0	0	0	0	1	1	0	0	0	0	0	0	0	88	0	88	0	88	0	88	0	0	88	0		0		0	0	0
618	73	0	1	1	0	0	0	0	0	0	0	88	88	88	88	88	0	88	0	88	0	88	1	2	0	88	0	0	88	0		1	2006	0	0	0
619	72	0	1	1	0	0	0	0	0	0	1	3	0	0	0	0	0	0	0	88	1	1	0	88	0	88	0	1	3	0		0		0	0	0
620	70	0	1	1	0	0	0	0	0	0	1	1	3	0	0	0	0	0	0	88	0	88	0	88	0	88	0	0	88	0		0		0	0	1
621	49	0	1	1	0	0	0	0	0	0	0	88	88	88	88	88	0	88	0	88	0	88	0	88	0	88	0	0	88	0		0		0	0	0
622	60	0	0	88	88	88	88	88	0	88	1	0	5	0	0	0	0	0	0	88	0	88	0	88	0	88	0	0	88	0		0		0	0	0
623	66	0	1	1	0	0	0	0	0	0	1	0	1	0	0	0	0	0	0	88	0	88	0	88	1	1	1	0	88	0		0		0	0	0
625	69	0	0	88	88	88	88	88	0	88	1	3	0	0	0	0	0	0	0	88	0	88	0	88	0	88	0	0	88	0		0		0	0	0
626	76	0	0	88	88	88	88	88	0	88	1	3	3	0	0	0	0	0	0	88	0	88	1	2	0	88	0	0	88	0		0		0	0	0
627	72	0	1	3	0	0	0	0	0	0	1	1	0	0	0	0	0	0	0	88	1	1	0	88	0	88	0	1	3	0		0		0	0	0
628	85	0	1	3	0	0	0	0	0	0	1	1	5	0	0	0	0	0	0	88	0	88	1	2	0	88	0	1	3	0		1	1987	0	0	0
629	55	0	1	1	0	1	0	0	0	0	0	88	88	88	88	88	0	88	0	88	0	88	0	88	0	88	0	0	88	0		0		0	0	0
630	82	0	1	1	0	0	0	0	0	0	0	88	88	88	88	88	0	88	0	88	1	1	0	88	0	88	0	1	3	0		0		0	0	0
631	82	0	1	1	0	0	0	0	0	0	0	88	88	88	88	88	1	88	0	88	0	88	0	88	0	88	0	1	3	0		0		0	0	0
632	73	0	1	1	0	0	0	0	0	0	0	88	88	88	88	88	0	88	0	88	0	88	1	2	1	2	0	0	88	0		1	2014	0	0	0
633	73	0	1	3	0	0	0	0	0	0	0	88	88	88	88	88	0	88	0	88	0	88	0	88	0	88	0	0	88	0		0		0	0	0
634	79	0	1	1	0	0	0	0	0	0	1	3	0	0	0	0	0	0	0	88	0	88	0	88	0	88	0	0	88	0		0		0	0	0
636	70	0	0	88	88	88	88	88	0	88	1	0	1	0	0	0	0	0	0	88	0	88	1	2	1	1	0	0	88	0		1	2016	0	0	0
637	68	0	1	3	0	1	0	0	0	0	1	1	1	0	0	0	0	0	0	88	0	88	0	88	0	88	1	0	88	0		0		0	0	1
638	74	0	1	1	1	0	0	0	0	0	1	0	1	0	0	0	0	0	0	88	0	88	1	2	0	88	0	0	88	0		1	2015	0	0	0
639	79	0	1	3	0	1	0	0	0	0	0	88	88	88	88	88	0	88	0	88	0	88	0	88	0	88	0	1	3	0		1	2004	0	0	0
640	68	0	1	1	0	0	0	0	0	0	1	3	3	0	0	0	0	0	0	88	0	88	0	88	0	88	0	0	88	0		0		1	0	0
641	60	0	0	88	88	88	88	88	0	88	1	1	1	0	0	0	0	0	0	88	0	88	0	88	0	88	0	0	88	0		0		0	0	0
642	78	0	1	1	0	0	0	0	0	0	1	1	0	0	0	0	0	0	0	88	0	88	0	88	0	88	0	0	88	0		0		0	0	0
643	68	0	1	3	0	0	0	0	0	0	0	88	88	88	88	88	0	88	0	88	0	88	0	88	0	88	0	0	88	0		0		0	0	0
644	83	0	1	3	0	0	0	0	0	0	1	3	3	0	0	0	0	0	0	88	0	88	0	88	0	88	0	1	3	0		0		0	0	0
645	72	0	1	1	0	1	0	0	0	0	0	88	88	88	88	88	0	88	0	88	0	88	1	2	0	88	1	1	3	0		0		0	0	0
646	73	0	1	1	0	0	0	0	0	0	1	1	0	0	0	0	0	0	0	88	0	88	0	88	0	88	1	0	88	0		0	2003	0	0	0
647	81	0	0	88	88	88	88	88	0	88	1	0	5	0	0	0	0	0	0	88	1	1	0	88	0	88	0	0	88	0		1	1994	0	0	0
648	68	0	1	3	0	1	0	0	0	0	0	88	88	88	88	88	0	88
649	78	0	1	3	0	0	0	0	0	0	1	1	0	0	0	0	0	0	0	88	0	88	0	88	0	88	0	1	3	1	2015	0		1	0	0
650	91	0	1	5	0	0	0	0	0	0	0	88	88	88	88	88	0	88	0	88	0	88	1	2	0	88	0	1	3	0		0		0	0	0
651	76	0	1	3	0	0	0	0	0	0	0	88	88	88	88	88	0	88	0	88	0	88	0	88	0	88	0	1	3	0		1	2012	0	0	1
652	82	0	1	1	0	0	0	0	0	0	1	0	1	0	0	0	0	0	0	88	0	88	0	88	0	88	0	0	88	0		0		1	0	0
653	80	0	0	88	88	88	88	88	0	88	1	1	5	0	0	0	0	0	0	88	0	88	0	88	0	88	0	1	3	0		0		0	0	0
654	81	0	1	1	0	0	0	0	0	0	1	1	0	0	0	0	0	0	0	88	0	88	1	2	0	88	0	1	3	0		1	2016	0	0	0
655	64	0	1	1	0	0	0	0	0	0	1	1	1	0	0	0	0	0	0	88	0	88	0	88	0	88	0	0	88	0		0		0	0	0
656	69	0	1	1	0	0	0	0	0	0	0	88	88	88	88	88	0	88	0	88	0	88	0	88	0	88	0	0	88	0		0		0	0	0
657	67	0	1	1	0	0	0	0	0	0	0	88	88	88	88	88	0	88	0	88	1	1	0	88	0	88	0	1	3	0		0		0	0	0
658	55	0	1	1	0	0	0	0	0	0	1	3	1	0	0	0	0	0	0	88	1	1	0	88	0	88	0	0	88	0		0		1	0	0
659	52	0	1	1	0	0	0	0	0	0	0	88	88	88	88	88	0	88	0	88	0	88	0	88	0	88	0	0	88	0		0		0	0	0
660	77	0	1	1	0	0	0	0	0	0	1	1	3	0	0	0	0	0	0	88	0	88	0	88	0	88	0	0	88	0		0		0	0	0
661	85	0	1	1	0	0	0	0	0	0	1	1	5	0	0	0	0	0	0	88	0	88	1	2	1	99	0	0	88	0		0		1	0	0
662	79	0	1	1	0	0	0	0	0	0	1	0	1	0	0	0	0	0	0	88	0	88	0	88	1	1	1	1	3	0		1	2013	1	0	0
663	82	0	1	3	0	0	0	0	0	0	1	0	5	0	0	0	0	0	0	88	0	88	1	3	0	88	0	1	3	0		1	99	0	0	0
664	63	0	1	1	0	0	0	0	0	0	1	1	0	0	0	0	0	0	0	88	0	88	0	88	0	88	0	0	88	0		0		0	0	0
665	88	0	1	3	0	0	0	0	0	0	1	1	0	0	0	0	0	0	0	88	0	88	0	88	0	88	0	0	88	0		0		0	0	0
666	86	0	1	3	0	0	0	0	0	0	1	0	1	0	0	0	0	0	0	88	0	88	0	88	0	88	0	1	3	0		0		0	0	0
668	80	0	1	1	0	0	0	0	0	0	0	88	88	88	88	88	0	88	0	88	1	1	0	88	0	88	0	0	88	0		0		0	0	0
669	72	0	1	1	0	0	0	0	0	0	1	1	0	0	0	0	0	0	0	88	0	88	0	88	0	88	0	0	88	0		0		0	0	0
670	48	0	1	1	0	0	0	0	0	0	0	88	88	88	88	88	0	88	0	88	0	88	1	2	0	88	0	0	88	0		0		0	0	0
671	77	0	1	1	0	0	0	0	0	0	0	88	88	88	88	88	0	88	0	88	0	88	0	88	1	99	0	0	88	0		0		0	0	0
672	57	0	1	1	0	0	0	0	0	0	0	88	88	88	88	88	0	88	0	88	0	88	0	88	0	88	0	0	88	0		0		0	0	0
673	77	0	1	1	0	0	0	0	0	0	1	1	1	0	0	0	0	0	0	88	0	88	0	88	0	88	0	0	88	0		0		0	0	0
674	60	0	1	1	0	0	0	0	0	0	0	88	88	88	88	88	0	88	0	88	1	1	0	88	0	88	0	0	88	0		0		0	0	0
675	66	0	1	1	0	0	0	0	0	0	1	1	0	0	0	0	0	0	0	88	0	88	0	88	0	88	0	1	3	0		0		0	0	0
676	60	0	0	88	88	88	88	88	0	88	1	3	0	0	0	0	0	0	0	88	0	88	0	88	1	2	0	1	3	0		0		0	0	0
677	74	0	0	88	88	88	88	88	0	88	1	1	0	0	0	0	0	0	0	88	0	88	0	88	0	88	0	0	88	0		0		1	0	0
679	76	0	1	3	0	0	0	0	0	0	0	88	88	88	88	88	0	88	0	88	0	88	1	2	0	88	0	1	3	0		0		0	0	0
680	67	0	1	1	0	0	0	0	0	0	0	88	88	88	88	88	0	88	0	88	0	88	0	88	0	88	0	0	88	0		0		0	0	0
681	80	0	1	1	0	0	0	0	0	0	0	88	88	88	88	88	0	88	0	88	1	1	1	2	0	88	0	0	88	0		0		0	0	0
682	60	0	1	1	0	0	0	0	0	0	1	3	3	0	0	0	0	0
683	84	0	1	0	3	0	0	0	1	0	0	88	88	88	88	88	0	88	0	88	0	88	0	88	0	88	0	0	88	0		0		0	0	0
684	64	0	1	1	0	0	0	0	0	0	0	88	88	88	88	88	0	88	0	88	0	88	0	88	0	88	0	0	88	0		0		0	0	0
686	84	0	0	88	88	88	88	88	0	88	1	1	1	0	0	0	0	0	0	88	0	88	1	3	1	99	0	0	88	0		1	2014	1	0	0
687	76	0	1	3	0	0	0	0	0	0	0	88	88	88	88	88	0	88	0	88	0	88	0	88	0	88	0	1	3	0		0		0	0	0
688	82	0	1	1	0	0	0	0	0	0	1	1	0	0	0	0	0	0	0	88	0	88	1	2	0	88	0	0	88	0		1	2015	0	0	0
689	68	0	0	88	88	88	88	88	0	88	1	1	0	0	0	0	0	0	0	88	0	88	1	2	0	88	0	0	88	0		0		0	0	0
690	80	0	1	3	0	0	0	0	0	0	0	88	88	88	88	88	0	88	0	88	0	88	0	88	0	88	0	1	3	0		0		1	0	0
692	74	0	1	1	0	0	0	0	0	0	1	3	0	0	0	0	0	0	0	88	1	1	0	88	0	88	0	0	88	0		0		0	0	0
693	57	0	0	88	88	88	88	88	0	88	1	1	0	0	0	0	0	0	0	88	0	88	0	88	0	88	0	0	88	0		0		0	0	0
694	70	0	1	3	0	0	0	0	0	0	0	88	88	88	88	88	0	88	0	88	0	88	0	88	1	99	0	0	88	0		0		0	0	0
696	77	0	0	88	88	88	88	88	0	88	1	0	1	0	0	0	0	0	0	88	0	88	0	88	0	88	0	0	88	0		0		0	0	1
697	60	0	1	1	0	0	0	0	0	0	1	1	0	0	0	0	0	0	0	88	0	88	0	88	0	88	1	0	88	0		1	2003	0	0	0
698	80	0	1	3	0	0	0	0	0	0	0	88	88	88	88	88	0	88	0	88	1	2	0	88	0	88	0	0	88	0		1	2001	0	0	0
699	83	0	1	3	0	0	0	0	0	0	0	88	88	88	88	88	0	88	0	88	0	88	0	88	0	88	0	0	88	0		0		0	0	0
700	74	0	1	1	0	0	0	0	0	0	1	1	1	0	0	0	0	0	1	1	0	88	1	2	0	88	0	0	88	0		0		0	0	1
701	70	0	1	3	0	0	0	0	0	0	0	88	88	88	88	88	0	88	0	88	0	88	0	88	0	88	0	1	3	0		0		0	0	0
702	72	0	1	3	0	0	0	0	0	0	0	88	88	88	88	88	0	88	0	88	0	88	0	88	0	88	0	0	88	0		0		0	0	1
703	72	0	0	88	88	88	88	88	0	88	1	3	0	0	0	0	0	0	0	88	1	1	0	88	0	88	0	1	3	0		0		0	0	1
704	77	0	1	3	0	0	0	0	0	0	1	3	0	0	0	0	0	0
705	73	0	1	1	1	0	0	0	0	0	1	1	3	0	0	0	0	0	0	88	0	88	1	2	0	88	1	0	88	0		0		1	0	0
706	58	0	0	88	88	88	88	88	0	88	1	0	1	0	0	0	0	0	0	88	0	88	0	88	0	88	0	0	88	0		0		0	0	0
707	86	0	0	88	88	88	88	88	0	88	1	0	1	0	0	0	0	0	0	88	0	88	0	88	1	2	0	0	88	0		1	2005	0	0	0
708	85	0	0	88	88	88	88	88	0	88	1	0	1	0	0	0	0	0
709	82	0	1	1	0	0	0	0	0	0	0	88	88	88	88	88	0	88
710	88	0	1	1	0	0	0	0	0	0	1	0	1	0	0	0	0	0	0	88	0	88	0	88	1	1	0	0	88	0		0		0	0	0
711	83	0	1	1	1	0	0	0	0	0	1	0	1	0	0	0	0	0	0	88	0	88	0	88	1	99	0	1	3	0		0		1	0	0
712	84	0	1	1	0	0	0	0	0	0	0	88	88	88	88	88	0	88	0	88	0	88	0	88	0	88	0	1	3	0		1	1992	1	0	0
713	80	0	0	88	88	88	88	88	0	88	1	1	1	0	0	0	0	0	0	88	0	88	1	2	0	88	0	1	3	0		0		0	0	1
714	65	0	0	88	88	88	88	88	0	88	1	1	3	0	0	0	0	0	0	88	0	88	0	88	0	88	0	0	88	0		0		0	0	0
715	65	0	1	1	0	0	0	0	0	0	1	0	1	0	0	0	0	0	0	88	0	88	0	88	0	88	0	0	88	0		0		0	0	0
716	45	0	0	88	88	88	88	88	0	88	1	3	0	1	0	0	0	0	0	88	0	88	0	88	0	88	0	0	88	0		0		0	0	0
717	68	1	1	3	0	0	0	0	0	0	0	88	88	88	88	88	0	88	0	88	0	88	0	88	1	2	0	0	88	0		1	2008	0	0	0
718	64	0	1	1	0	0	0	0	0	0	0	88	88	88	88	88	0	88	0	88	0	88	0	88	1	2	1	0	88	0		0		0	0	0
719	67	0	0	88	88	88	88	88	0	88	1	0	1	0	0	0	0	0	0	88	0	88	0	88	0	88	0	0	88	0		0		1	0	0
720	81	0	1	3	0	0	0	0	0	0	1	1	1	0	0	0	0	0	0	88	0	88	0	88	0	88	0	0	88	0		0		0	0	0
721	79	0	1	1	0	0	0	0	0	0	1	1	0	0	0	0	0	0	0	88	0	88	0	88	0	88	0	0	88	0		0		0	0	0
722	81	0	1	1	0	0	0	0	0	0	1	1	0	0	0	0	0	0	0	88	0	88	0	88	0	88	0	0	88	0		0		0	0	1
723	81	0	0	88	88	88	88	88	0	88	1	1	3	0	0	0	0	0	0	88	0	88	1	2	0	88	0	1	3	0		0		0	0	0
726	65	0	0	88	88	88	88	88	0	88	1	1	0	0	0	0	0	0	0	88	0	88	0	88	0	88	0	1	3	0		0		0	0	0
727	71	0	1	3	0	0	0	0	0	0	0	88	88	88	88	88	0	88	0	88	0	88	0	88	0	88	0	1	3	0		0		0	0	0
728	74	0	1	1	0	0	0	0	0	0	0	88	88	88	88	88	0	88	0	88	0	88	0	88	0	88	0	0	88	0		1	2014	0	0	0
729	87	0	1	3	0	0	0	0	0	0	1	3	5	0	0	0	0	0	0	88	0	88	0	88	0	88	0	1	3	0		0		1	0	0
730	71	0	1	1	0	0	0	0	0	0	0	88	88	88	88	88	0	88	0	88	0	88	0	88	0	88	0	0	88	0		0		0	0	0
731	71	0	1	1	0	0	0	0	0	0	0	88	88	88	88	88	0	88	0	88	0	88	1	2	1	2	0	0	88	0		1	2014	0	0	0
732	75	0	1	1	0	0	0	0	0	0	0	88	88	88	88	88	0	88	0	88	0	88	0	88	0	88	0	0	88	0		1	2004	0	0	0
733	72	0	1	1	0	0	0	0	0	0	0	88	88	88	88	88	0	88	0	88	1	1	0	88	0	88	0	0	88	0		0		0	0	0
734	78	0	1	1	0	0	0	0	0	0	1	1	0	0	0	0	0	0	0	88	0	88	0	88	0	88	0	1	3	0		0		0	0	0
735	71	0	1	1	0	0	0	0	0	0	0	88	88	88	88	88	0	88	0	88	0	88	0	88	0	88	0	0	88	0		0		0	0	0
736	66	0	0	88	88	88	88	88	0	88	1	1	0	0	0	0	0	0	0	88	1	1	0	88	0	88	0	0	88	0		0		0	0	1
737	82	0	1	1	0	0	0	0	0	0	1	1	0	0	0	0	0	0	0	88	0	88	0	88	0	88	0	0	88	0		0		0	0	0
738	67	0	1	1	0	0	0	0	0	0	0	88	88	88	88	88	0	88	0	88	0	88	0	88	0	88	0	0	88	0		0		0	0	0
739	80	0	1	1	0	0	0	0	0	0	1	0	5	0	0	0	0	0	0	88	0	88	0	88	0	88	1	1	3	0		0		0	0	0
740	80	0	1	1	0	0	0	0	0	0	1	0	3	0	0	0	0	0	1	1	0	88	0	88	0	88	0	0	88	0		0		0	0	0
741	67	0	1	1	0	0	0	0	0	0	0	88	88	88	88	88	0	88	0	88	0	88	1	2	0	88	0	0	88	0		0		0	0	0
742	49	0	1	1	0	0	0	0	0	0	0	88	88	88	88	88	0	88	0	88	0	88	0	88	0	88	0	0	88	0		0		0	0	0
743	76	0	1	1	0	0	0	0	0	0	0	88	88	88	88	88	0	88	0	88	0	88	1	3	0	88	0	0	88	0		0		0	0	0
744	75	0	1	3	0	0	0	0	0	0	1	1	0	0	0	0	0	0	0	88	0	88	1	2	0	88	0	1	3	0		0		0	0	0
745	68	0	1	3	0	0	0	0	0	0	0	88	88	88	88	88	0	88	0	88	0	88	1	2	1	2	0	0	88	0		0		1	0	0
746	79	0	1	1	0	0	0	0	0	0	0	88	88	88	88	88	0	88
748	61	0	1	1	0	0	0	0	0	0	0	88	88	88	88	88	0	88	0	88	0	88	0	88	0	88	0	0	88	0		0		0	0	0
749	75	0	1	1	0	0	0	0	0	0	0	88	88	88	88	88	0	88	0	88	0	88	0	88	0	88	1	1	3	0		0		1	0	0
750	61	0	0	88	88	88	88	88	0	88	1	0	1	0	0	0	0	0	0	88	1	1	0	88	0	88	0	1	3	0		1	2015	0	0	0
751	77	0	1	1	0	0	0	0	0	0	0	88	88	88	88	88	0	88	0	88	0	88	0	88	0	88	0	0	88	0		0		1	0	0
752	85	0	1	3	0	0	0	0	0	0	1	0	3	0	0	0	1	0	0	88	0	88	1	2	0	88	0	1	3	0		0		0	0	0
753	76	0	1	3	0	0	0	0	0	0	1	1	0	0	0	0	0	0	0	88	0	88	0	88	0	88	0	0	88	0		0		0	0	0
754	68	0	1	1	0	0	0	0	0	0	0	88	88	88	88	88	0	88	0	88	0	88	0	88	0	88	0	1	3	0		0		1	0	0
755	64	0	0	88	88	88	88	88	0	88	1	3	0	0	0	0	0	88	0	88	0	88	0	88	0	88	0	0	88	0		0		0	0	0
756	76	0	1	1	0	0	0	0	0	0	0	88	88	88	88	88	0	88	0	88	0	88	0	88	0	88	0	0	88	0		0		0	0	0
758	78	0	1	3	0	1	0	0	0	0	0	88	88	88	88	88	0	88	0	88	0	88	0	88	0	88	0	1	3	0		1	2010	0	0	0
759	58	0	0	88	88	88	88	88	0	88	1	1	0	0	0	0	0	0	0	88	0	88	1	2	0	88	0	1	3	0		0		0	0	0
760	77	0	0	88	88	88	88	88	0	88	1	0	3	0	0	0	0	0	1	3	0	88	0	88	0	88	0	0	88	0		0		0	0	0
761	63	0	0	88	88	88	88	88	0	88	1	1	0	0	0	0	0	0	0	88	0	88	0	88	0	88	0	0	88	0		0		0	0	0
762	70	0	1	1	0	0	0	0	0	0	0	88	88	88	88	88	0	88	0	88	1	1	0	88	0	88	0	0	88	0		0		0	0	0
763	84	0	1	3	0	0	0	0	0	0	1	1	0	0	0	0	0	0	0	88	0	88	0	88	0	88	0	0	88	0		0		0	0	0
764	73	0	1	1	0	0	0	0	0	0	0	88	88	88	88	88	0	88	0	88	0	88	0	88	0	88	0	0	88	0		0		0	0	1
765	63	0	1	1	0	0	0	0	0	0	1	1	0	0	0	0	0	0	0	88	0	88	0	88	0	88	0	0	88	0		0		0	0	0
766	76	0	1	1	0	0	0	0	0	0	0	88	88	88	88	88	0	88	0	88	0	88	0	88	0	88	0	1	3	0		0		0	0	0
767	58	0	1	1	0	0	0	0	0	0	0	88	88	88	88	88	0	88	0	88	0	88	0	88	0	88	0	0	88	0		0		0	0	0
768	79	0	1	1	0	0	0	0	0	0	1	0	5	0	0	0	0	0	0	88	0	88	1	2	0	88	0	1	3	0		0		0	0	0
769	71	0	1	1	0	1	0	0	0	0	0	88	88	88	88	88	1	88	0	88	0	88	0	88	0	88	0	0	88	0		0		0	0	0
770	59	0	1	1	0	0	0	0	0	0	1	1	0	0	0	0	0	0	0	88	1	1	0	88	0	88	0	0	88	0		0		1	0	0
772	78	0	0	88	88	88	88	88	0	88	1	1	1	0	0	0	0	0	0	88	0	88	0	88	1	2	1	0	88	0		0		0	0	0
773	67	0	1	1	0	0	0	0	0	0	0	88	88	88	88	88	0	88	0	88	0	88	0	88	0	88	1	0	88	0		0		0	0	0
774	69	0	1	1	0	0	0	0	0	0	0	88	88	88	88	88	0	88	0	88	0	88	0	88	1	2	0	0	88	0		1	2008	0	0	0
775	70	0	1	1	0	0	0	0	0	0	1	1	0	0	0	0	0	0	0	88	0	88	0	88	1	1	0	0	88	0		1	2009	0	0	0
776	81	0	1	1	0	0	0	0	0	0	0	88	88	88	88	88	0	88	0	88	0	88	1	2	0	88	0	1	3	0		1	2010	0	0	0
777	74	0	1	5	0	0	0	0	0	0	0	88	88	88	88	88	0	88	0	88	0	88	1	2	0	88	0	1	3	0		1	1991	0	0	0
778	78	0	1	0	1	0	0	0	0	0	1	0	3	0	0	0	0	0	0	88	0	88	0	88	0	88	0	1	3	0		0		0	0	0
779	82	0	0	88	88	88	88	88	0	88	1	1	0	0	0	0	1	0	0	88	0	88	0	88	0	88	0	0	88	0		1	2006	0	0	0
780	66	0	0	88	88	88	88	88	0	88	1	1	0	0	0	0	0	0	0	88	1	1	0	88	1	1	1	0	88	0		0		0	0	0
781	87	0	1	1	0	0	0	0	0	0	1	0	1	0	0	0	0	0	0	88	0	88	0	88	0	88	0	0	88	0		0		0	0	0
782	75	0	1	1	0	0	0	0	0	0	1	1	1	0	0	0	0	0	0	88	0	88	0	88	0	88	0	0	88	0		0		0	0	0
783	65	0	1	1	0	0	0	0	0	0	0	88	88	88	88	88	0	88	0	88	0	88	0	88	0	88	0	0	88	0		0		0	0	0
784	74	0	1	3	0	0	0	0	0	0	0	88	88	88	88	88	0	88	0	88	0	88	0	88	0	88	0	0	88	0		0		1	0	0
785	78	0	1	1	0	0	0	0	0	0	1	1	0	0	0	0	0	0	0	88	0	88	0	88	0	88	0	0	88	0		0		0	0	0
786	64	0	1	1	0	0	0	0	0	0	0	88	88	88	88	88	0	88	0	88	0	88	0	88	0	88	1	1	3	0		0		0	0	0
787	73	0	1	3	5	0	0	0	1	0	1	1	0	0	0	0	0	0	0	88	0	88	0	88	0	88	0	1	3	0		0		0	0	1
789	72	0	0	88	88	88	88	88	0	88	1	0	3	0	0	0	0	0	0	88	0	88	0	88	0	88	0	1	3	0		0		0	0	0
790	72	0	1	3	0	1	0	0	0	0	1	1	0	0	0	0	0	0	0	88	0	88	0	88	0	88	0	0	88	0		0		0	0	0
791	77	0	0	88	88	88	88	88	0	88	1	0	3	0	0	0	0	0	0	88	0	88	0	88	1	2	1	1	3	0		0		0	0	0
792	75	0	1	1	0	0	0	0	0	0	1	1	0	0	0	0	0	0	0	88	0	88	0	88	0	88	0	0	88	0		0		0	0	0
793	83	0	1	5	0	1	0	0	0	0	1	1	1	0	0	0	0	0	0	88	0	88	0	88	1	1	0	0	88	0		0		0	0	0
794	76	0	1	3	0	0	0	0	0	0	1	1	0	0	0	0	0	0	1	3	1	1	0	88	1	2	0	1	3	0		1	2011	0	0	0
795	75	0	1	1	0	0	0	0	0	0	1	0	5	0	0	0	0	0	0	88	0	88	0	88	0	88	0	0	88	0		0		0	0	0
796	70	0	1	1	0	0	0	0	0	0	0	88	88	88	88	88	0	88	0	88	0	88	0	88	0	88	0	0	88	0		0		0	0	0
797	88	0	1	5	0	0	0	0	0	0	1	0	3	0	0	0	0	0	0	88	0	88	0	88	0	88	0	1	3	0		0		0	0	0
798	67	0	0	88	88	88	88	88	0	88	1	1	0	0	0	0	0	0	0	88	0	88	0	88	0	88	0	0	88	0		0		0	0	0
799	52	0	1	1	0	0	0	0	0	0	0	88	88	88	88	88	0	88	0	88	0	88	0	88	0	88	0	0	88	0		0		0	0	0
800	59	0	1	1	0	0	0	0	0	0	0	88	88	88	88	88	0	88	0	88	0	88	0	88	0	88	0	0	88	0		0		0	0	0
801	74	0	1	1	0	0	0	0	0	0	0	88	88	88	88	88	0	88	0	88	0	88	0	88	0	88	0	0	88	0		0		0	0	0
802	66	0	1	3	0	0	0	0	0	0	0	88	88	88	88	88	0	88	0	88	0	88	0	88	0	88	0	0	88	0		0		0	0	0
803	87	0	1	1	0	0	0	0	0	0	1	0	3	0	0	0	0	0	0	88	0	88	1	2	0	88	0	1	3	0		1	1994	0	0	0
804	73	0	1	1	0	1	0	0	0	0	1	1	0	0	0	0	0	0	0	88	0	88	0	88	0	88	0	0	88	0		1	2007	0	0	0
805	74	0	1	3	0	0	0	0	0	0	0	88	88	88	88	88	0	88	0	88	0	88	0	88	0	88	0	0	88	0		1	2016	0	0	0
806	65	0	0	88	88	88	88	88	0	88	1	1	0	0	0	0	0	0	0	88	1	1	0	88	0	88	0	0	88	0		0		0	0	0
807	47	0	1	1	0	1	0	0	0	0	1	1	0	0	0	0	0	0	0	88	0	88	0	88	1	1	0	0	88	0		0		0	0	0
808	82	0	1	1	0	0	0	0	0	0	1	1	0	0	0	0	0	0	0	88	0	88	0	88	0	88	1	1	3	0		0		0	0	0
809	54	0	1	1	0	0	0	0	0	0	1	3	0	0	0	0	0	0	0	88	0	88	0	88	0	88	1	0	88	0		0		0	0	0
810	63	0	1	1	0	0	0	0	0	0	1	1	1	0	0	0	0	0	0	88	0	88	0	88	0	88	0	0	88	0		0		1	0	0
811	70	0	1	3	0	0	0	0	0	0	1	1	0	0	0	0	0	0	0	88	1	1	0	88	0	88	1	0	88	0		0		0	0	0
812	79	0	0	88	88	88	88	88	0	88	1	0	3	0	0	0	0	0	0	88	0	88	0	88	0	88	0	0	88	0		1	2015	0	0	0
813	45	0	1	1	0	0	0	0	0	0	0	88	88	88	88	88	0	88	0	88	0	88	0	88	0	88	0	0	88	0		0		0	0	0
814	59	0	1	1	0	1	0	0	0	0	0	88	88	88	88	88	0	88	0	88	0	88	0	88	0	88	0	0	88	0		0		0	0	0
815	55	0	0	88	88	88	88	88	0	88	1	0	1	0	0	0	0	0	0	88	0	88	0	88	0	88	0	0	88	0		1	2014	0	0	0
816	70	0	1	1	0	0	0	0	0	0	1	0	1	0	0	0	0	0	0	88	0	88	1	2	1	1	0	0	88	0		1	2014	0	0	0
817	73	0	1	1	0	0	0	0	0	0	1	0	1	0	0	0	0	0	0	88	0	88	0	88	0	88	0	1	3	0		0		1	0	0
818	86	0	1	3	0	0	0	0	0	0	0	88	88	88	88	88	0	88	0	88	0	88	0	88	0	88	1	1	3	0		0		0	0	0
819	75	0	0	88	88	88	88	88	0	88	1	1	0	0	0	0	0	0	0	88	0	88	0	88	0	88	0	0	88	0		0		0	0	0
820	62	0	1	1	0	0	0	0	0	0	1	3	0	0	0	0	0	0	0	88	0	88	0	88	0	88	0	0	88	0		0		0	0	0
821	76	0	1	3	0	1	0	0	0	0	0	88	88	88	88	88	0	88	0	88	0	88	0	88	0	88	0	0	88	0		0		0	0	0
822	78	0	1	3	0	0	0	0	0	0	1	0	3	0	0	0	0	0	0	88	1	1	0	88	0	88	0	0	88	0		0		0	0	0
823	79	0	1	1	0	0	0	0	0	0	1	1	5	0	0	0	0	0	0	88	0	88	0	88	1	1	0	0	88	0		1	2002	1	0	0
824	81	0	1	1	0	0	0	0	0	0	1	0	1	0	0	0	0	0	0	88	0	88	0	88	0	88	0	0	88	0		0		0	0	0
825	77	0	1	3	0	0	0	0	0	0	0	88	88	88	88	88	0	88	0	88	0	88	0	88	0	88	0	0	88	0		0		0	0	0
826	52	0	0	88	88	88	88	88	0	88	1	1	3	0	0	0	0	0	0	88	0	88	0	88	0	88	0	0	88	0		0		0	0	0
827	71	0	1	3	0	0	0	0	0	0	1	1	0	0	0	0	0	0	0	88	0	88	0	88	0	88	0	1	3	0		0		0	0	0
828	70	0	0	88	88	88	88	88	0	88	1	0	5	0	0	0	0	0	0	88	0	88	0	88	0	88	0	0	88	0		1	2007	0	0	0
829	83	0	1	1	0	0	0	0	0	0	1	1	5	0	0	0	0	0	0	88	0	88	1	2	0	88	0	1	3	0		1	2014	0	0	0
830	63	0	1	3	0	1	0	0	0	0	1	1	0	0	0	0	0	0	0	88	0	88	0	88	0	88	0	0	88	0		0		0	0	0
831	82	0	1	1	0	0	0	0	0	0	0	88	88	88	88	88	0	88	0	88	0	88	0	88	0	88	0	1	3	0		0		0	0	0
832	61	0	1	1	0	0	0	0	0	0	0	88	88	88	88	88	0	88	0	88	0	88	1	2	0	88	0	0	88	0		0		0	0	0
833	64	0	1	1	0	0	0	0	0	0	1	0	3	0	0	0	0	0	0	88	0	88	0	88	1	1	0	0	88	0		0		0	0	0
834	88	0	1	1	0	0	0	0	0	0	0	88	88	88	88	88	0	88	0	88	0	88	1	2	1	99	0	1	3	0		1	1999	0	0	0
835	46	0	1	1	0	0	0	0	0	0	1	1	0	0	0	0	0	0	0	88	0	88	0	88	0	88	0	1	3	0		0		0	0	0
836	45	0	1	1	0	0	0	0	0	0	1	3	1	0	0	0	0	0	0	88	1	1	0	88	0	88	0	0	88	0		0		1	0	0
837	57	0	1	3	0	1	0	0	0	0	0	88	88	88	88	88	0	88	0	88	0	88	0	88	0	88	0	0	88	0		0		0	0	0
838	91	0	0	88	88	88	88	88	0	88	1	0	3	0	0	0	0	0	0	88	0	88	0	88	0	88	0	0	88	0		1	2009	0	0	0
839	76	0	0	88	88	88	88	88	0	88	1	0	3	0	0	0	0	0	0	88	0	88	0	88	0	88	0	0	88	0		0		0	0	0
840	80	0	1	1	0	0	0	0	0	0	1	1	3	0	0	0	0	0	0	88	0	88	0	88	0	88	0	0	88	0		0		0	0	1
841	58	0	1	1	0	0	0	0	0	0	0	88	88	88	88	88	0	88	0	88	0	88	0	88	0	88	0	0	88	0		0		0	0	0
842	71	0	1	1	0	0	0	0	0	0	1	1	1	0	0	0	0	0	0	88	0	88	0	88	0	88	0	0	88	0		0		0	0	0
843	83	0	1	1	0	0	0	0	0	0	1	1	0	0	0	0	0	0	1	1	0	88	1	2	0	88	0	0	88	0		1	2014	0	0	0
844	74	0	1	1	0	0	0	0	0	0	0	88	88	88	88	88	0	88	0	88	0	88	0	88	0	88	0	0	88	0		0		0	0	0
845	82	0	1	3	0	0	0	0	0	0	1	1	3	0	0	0	0	0	0	88	0	88	0	88	0	88	0	0	88	0		0		0	0	0
846	83	0	1	5	0	0	0	0	0	0	1	1	0	0	0	0	1	0	0	88	0	88	1	2	0	88	0	1	3	0		0		0	0	0
847	71	0	1	1	0	1	0	0	0	0	1	1	0	0	0	0	0	0	0	88	0	88	0	88	0	88	0	0	88	0		0		0	0	1
848	54	0	1	1	0	0	0	0	0	0	0	88	88	88	88	88	0	0	0	88	0	88	0	88	0	88	0	0	88	1	2015	0		0	0	0
849	70	0	1	3	0	0	0	0	0	0	1	1	0	0	0	0	0	0	0	88	0	88	0	88	0	88	0	0	88	0		0		0	0	0
850	52	0	1	1	0	1	0	0	0	0	0	88	88	88	88	88	0	88	0	88	0	88	0	88	0	88	0	0	88	0		0		0	0	0
851	67	0	0	88	88	88	88	88	0	88	1	1	0	0	0	0	0	0	0	88	0	88	0	88	0	88	0	1	3	0		1	2013	0	0	0
852	71	0	1	1	0	0	0	0	0	0	0	88	88	88	88	88	0	88	0	88	0	88	0	88	0	88	0	0	88	0		1	2011	0	0	0
853	78	0	1	1	0	0	0	0	0	0	0	88	88	88	88	88	0	88	0	88	0	88	0	88	0	88	0	0	88	0		0		0	0	0
854	70	0	1	3	0	0	0	0	0	0	1	1	0	0	0	0	0	0	0	88	0	88	0	88	0	88	0	0	88	0		0		0	0	0
856	69	0	1	1	0	0	0	0	0	0	1	1	0	0	0	0	0	0	1	1	0	88	0	88	0	88	0	0	88	0		0		0	0	0
858	38	0	1	5	0	1	0	0	0	0	0	88	88	88	88	88	0	88	0	88	0	88	0	88	0	88	0	0	88	0		0		0	0	0
859	69	0	1	1	0	0	0	0	0	0	0	88	88	88	88	88	0	88	0	88	0	88	0	88	0	88	0	0	88	0		0		0	0	0
860	95	0	1	1	0	0	0	0	0	0	1	3	1	0	0	0	0	0	0	88	0	88	0	88	0	88	0	1	3	0		1	2010	0	0	0
861	83	0	1	3	0	0	0	0	0	0	0	88	88	88	88	88	0	88	0	88	0	88	0	88	0	88	0	0	88	0		0		0	0	0
862	75	0	0	88	88	88	88	88	0	88	1	1	0	0	0	0	0	0	0	88	0	88	0	88	0	88	0	0	88	0		0		0	0	0
863	79	0	1	1	0	0	0	0	0	0	0	88	88	88	88	88	0	88	0	88	0	88	0	88	0	88	0	1	3	0		0		0	0	0
864	61	0	1	3	0	0	0	0	0	0	0	88	88	88	88	88	0	88	0	88	0	88	0	88	0	88	0	0	88	0		0		0	0	0
865	56	0	1	1	0	0	0	0	0	0	0	88	88	88	88	88	0	88	0	88	0	88	0	88	0	88	0	0	88	0		0		1	0	1
866	63	0	0	88	88	88	88	88	0	88	1	1	1	0	0	0	0	0	0	88	0	88	0	88	0	88	0	0	88	0		1	2013	0	0	0
867	76	0	1	1	0	0	0	0	0	0	1	0	3	0	0	0	0	0	0	88	0	88	1	2	0	88	0	0	88	0		1	2010	0	0	0
868	61	2	0	88	88	88	88	88	0	88	1	1	3	1	1	0	0	0	0	88	1	1	0	88	0	88	0	0	88	0		0		0	0	0
869	85	0	1	1	0	0	0	0	0	0	0	88	88	88	88	88	1	0	0	88	0	88	0	88	0	88	0	1	3	0		1	2014	0	0	0
870	53	0	1	1	0	0	0	0	0	0	0	88	88	88	88	88	0	88	0	88	0	88	0	88	0	88	0	0	88	0		0		0	0	0
871	60	0	1	1	0	0	0	0	0	0	0	88	88	88	88	88	0	88	0	88	0	88	0	88	0	88	0	0	88	0		0		0	0	0
872	83	0	1	3	0	0	0	0	0	0	0	88	88	88	88	88	0	88	0	88	0	88	1	2	0	88	0	1	3	0		0		0	0	0
873	71	0	1	1	0	0	0	0	0	0	0	88	88	88	88	88	0	88	0	88	0	88	0	88	0	88	0	0	88	0		0		0	0	0
874	69	0	1	1	0	1	0	0	0	0	1	1	0	0	0	0	0	0	0	88	1	1	0	88	1	4	0	0	88	0		0		1	0	0
875	71	0	0	88	88	88	88	88	0	88	1	1	0	0	0	0	0	0	0	88	1	1	0	88	0	88	0	0	88	0		0		0	0	0
876	82	0	1	1	0	0	0	0	0	0	1	1	0	0	0	0	0	0	0	88	0	88	0	88	0	88	0	0	88	0		1	1997	0	0	0
877	62	0	1	1	0	0	0	0	0	0	1	0	5	0	0	0	0	0	0	88	0	88	0	88	0	88	0	0	88	0		0		1	0	0
878	74	0	1	3	0	0	0	0	0	0	0	88	88	88	88	88	0	88	0	88	0	88	0	88	0	88	1	1	3	0		0		1	0	0
879	78	0	0	88	88	88	88	88	0	88	1	1	0	0	0	0	0	0	0	88	1	2	0	88	0	88	0	0	88	0		0		0	0	0
880	69	0	0	88	88	88	88	88	0	88	1	1	0	0	0	0	0	0	0	88	0	88	0	88	0	88	0	0	88	0		0		0	0	1
881	82	0	1	1	0	0	0	0	0	0	1	1	1	0	0	0	0	0	0	88	0	88	1	2	0	88	0	1	3	0		1	2010	0	0	0
882	85	0	1	3	0	0	0	0	0	0	1	1	0	0	0	0	0	0	1	2	0	88	1	2	0	88	0	1	3	0		0		0	0	0
883	58	0	1	1	0	0	0	0	0	0	0	88	88	88	88	88	0	88	0	88	0	88	0	88	0	88	1	0	88	0		0		0	0	0
884	91	0	1	3	0	0	0	0	0	0	0	88	88	88	88	88	0	88	0	88	0	88	1	2	0	88	0	1	3	0		0		0	0	0
885	72	0	1	1	0	0	0	0	0	0	0	88	88	88	88	88	0	88	0	88	0	88	0	88	0	88	0	0	88	0		0		0	0	0
886	71	0	0	88	88	88	88	88	0	88	1	0	1	0	0	0	0	0	1	1	0	0	1	2	0	88	0	0	88	0		0		0	0	0
887	79	0	1	1	0	0	0	0	0	0	1	3	1	0	0	0	0	0	0	88	1	1	0	88	0	88	0	0	88	0		0		1	0	0
888	51	0	1	1	0	1	0	0	0	0	0	88	88	88	88	88	0	88	0	88	0	88	0	88	1	2	0	0	88	0		0		0	0	0
889	79	0	1	1	0	0	0	0	0	0	1	3	0	0	0	0	0	0	1	1	1	1	0	88	1	2	0	1	3	0		0		0	0	0
890	67	0	1	3	0	0	0	0	0	0	0	88	88	88	88	88	0	88	0	88	0	88	0	88	1	3	0	0	88	0		0		1	0	0
891	77	0	0	88	88	88	88	88	0	88	1	0	1	0	0	0	1	0	0	88	0	88	1	2	1	99	1	0	88	0		0		0	0	0
892	53	0	1	1	0	0	0	0	0	0	0	88	88	88	88	88	0	88	0	88	0	88	0	88	0	88	0	0	88	0		0		0	0	0
893	83	0	1	1	0	0	0	0	2	0	1	1	0	0	0	0	0	0	0	88	0	88	1	3	0	88	0	0	88	0		0		0	0	0
894	79	0	1	1	0	0	0	0	0	0	1	1	0	0	0	0	0	0	0	88	1	1	0	88	0	88	0	0	88	0		1	2014	0	0	1
895	71	0	1	1	0	0	0	0	0	0	0	88	88	88	88	88	1	88	0	88	0	88	0	88	0	88	0	0	88	0		0		0	0	0
896	65	0	1	1	0	0	0	0	0	0	0	88	88	88	88	88	0	88	0	88	0	88	1	1	0	88	0	0	88	0		0		1	0	0
897	58	0	1	1	0	0	0	0	0	0	0	88	88	88	88	88	0	88	0	88	0	88	0	88	0	88	0	0	88	0		0		1	0	0
898	74	0	1	3	0	0	0	0	0	0	1	3	0	0	0	0	0	0	0	88	0	88	0	88	0	88	0	1	3	0		0		0	0	0
899	77	0	1	1	0	0	0	0	0	0	0	88	88	88	88	88	0	88	0	88	0	88	0	88	0	88	0	1	3	0		0		0	0	0
900	84	0	1	1	0	0	0	0	2	0	1	1	0	0	0	0	0	0	0	88	0	88	0	88	0	88	0	0	88	0		1	2012	0	0	1
901	79	0	0	88	88	88	88	88	0	88	1	0	1	0	0	0	0	0	0	88	0	88	1	2	0	88	0	0	88	0		1	2007	0	0	0
902	87	0	1	1	0	0	0	0	0	0	1	0	1	0	0	0	0	0	0	88	0	88	0	88	0	88	0	0	88	0		0		0	0	0
903	73	0	1	1	0	0	0	0	0	0	1	0	1	0	0	0	0	0	0	88	1	1	1	3	1	2	0	0	88	0		0		0	0	0
904	78	0	0	88	88	88	88	88	0	88	1	0	5	0	0	0	0	0	0	88	0	88	0	88	0	88	0	0	88	0		0		0	0	0
905	53	0	1	1	0	0	0	0	0	0	0	88	88	88	88	88	0	88	0	88	0	88	0	88	0	88	0	0	88	0		0		0	0	0
906	66	0	1	1	0	0	0	0	0	0	1	1	0	0	0	0	0	0	0	88	0	88	1	2	0	88	0	0	88	0		0		0	0	0
907	64	0	1	1	0	1	0	0	0	0	0	88	88	88	88	88	0	88	0	88	0	88	1	3	0	88	0	1	3	0		0		0	0	1
909	62	1	1	1	0	1	0	0	0	0	0	88	88	88	88	88	0	88	0	88	1	1	0	88	0	88	0	0	88	0		0		0	0	0
910	74	0	1	1	0	0	0	0	0	0	0	88	88	88	88	88	0	88	0	88	0	88	0	88	0	88	0	0	88	0		0		0	0	0
911	64	0	1	5	0	1	0	0	0	0	0	88	88	88	88	88	0	88	0	88	1	1	0	88	0	88	0	0	88	0		0		0	0	0
912	63	0	1	3	0	1	0	0	0	0	0	88	88	88	88	88	0	88	0	88	0	88	0	88	0	88	0	0	88	0		0		0	0	0
913	71	0	1	1	0	0	0	0	0	0	0	88	88	88	88	88	1	88	0	88	1	1	0	88	0	88	0	1	3	0		0		0	0	0
914	85	0	1	3	0	0	0	0	0	0	0	88	88	88	88	88	0	88	0	88	0	88	0	88	0	88	0	0	88	0		0		0	0	0
915	44	0	1	0	0	0	0	0	0	0	0	88	88	88	88	88	0	88	0	88	0	88	0	88	0	88	0	0	88	0		0		0	0	0
916	74	0	1	1	0	0	0	0	0	0	0	88	88	88	88	88	0	88	0	88	0	88	0	88	0	88	0	0	88	0		0		1	0	0
917	75	0	1	0	0	0	0	0	0	0	0	88	88	88	88	88	0	88	0	88	0	88	1	2	0	88	0	1	3	0		0		0	0	0
918	72	0	1	0	0	0	0	0	0	0	0	88	88	88	88	88	0	88	0	88	0	88	1	2	0	88	0	0	88	0		0		0	0	0
919	59	0	0	88	88	88	88	88	0	88	1	1	0	0	0	0	0	0	0	88	0	88	1	2	0	88	0	0	88	0		0		0	0	0
920	72	0	1	3	0	1	0	0	0	0	0	88	88	88	88	88	0	88	0	88	0	88	0	88	0	88	0	0	88	0		0		0	0	0
921	75	0	1	1	0	0	0	0	0	0	1	1	0	0	0	0	0	0	0	88	0	88	0	88	0	88	0	0	88	0		0		0	0	0
922	83	2	1	0	0	0	0	0	0	0	0	88	88	88	88	88	0	88	0	88	0	88	0	88	0	88	0	0	88	0		0		0	0	0
923	58	0	1	0	0	0	0	0	0	0	0	88	88	88	88	88	0	88	0	88	0	88	1	3	0	88	0	0	88	0		0		0	0	0
924	62	0	1	3	0	0	0	0	0	0	0	88	88	88	88	88	1	88	1	3	0	88	0	88	0	88	0	0	88	0		0		0	0	0
925	63	0	1	1	0	0	0	0	0	0	1	1	1	0	0	0	0	0	0	88	0	88	0	88	0	88	0	0	88	0		0		0	0	0
926	73	0	0	88	88	88	88	88	0	88	1	0	3	0	0	0	0	0	0	88	0	88	0	88	0	88	0	0	88	0		1	2007	0	0	0
927	84	0	1	1	0	0	0	0	0	0	1	1	3	0	0	0	0	0	0	88	0	88	0	88	0	88	0	0	88	0		1	2003	0	0	0
928	85	0	1	3	0	0	0	0	0	0	0	88	88	88	88	88	0	88	0	88	0	88	0	88	0	88	0	1	3	0		0		1	0	0
929	73	0	1	3	0	0	0	0	0	0	1	0	1	0	0	0	0	0	1	2	0	88	0	88	0	88	0	0	88	0		0		0	0	0
930	80	0	1	3	0	0	0	0	0	0	0	88	88	88	88	88	0	88	0	88	0	88	0	88	0	88	0	0	88	0		1	2010	0	0	0
931	66	0	1	1	0	0	0	0	0	0	0	88	88	88	88	88	0	88	0	88	0	88	0	88	0	88	0	1	3	0		1	2013	0	0	0
932	83	0	0	88	88	88	88	88	0	88	1	0	3	0	0	0	0	0	0	88	0	88	1	3	0	88	0	1	3	0		0		0	0	1
933	64	0	0	88	88	88	88	88	0	88	1	1	1	0	0	0	0	0	0	88	0	88	0	88	0	88	0	0	88	0		0		0	0	0
934	85	0	1	1	0	0	0	0	0	0	1	3	5	0	0	0	0	0	0	88	0	88	0	88	0	88	0	1	3	0		0		0	0	0
935	41	0	1	1	0	1	0	0	0	0	0	88	88	88	88	88	0	88	0	88	0	88	0	88	0	88	0	0	88	0		0		0	0	0
936	85	0	1	3	0	0	0	0	0	0	1	1	1	0	0	0	0	0	0	88	0	88	0	88	0	88	0	0	88	0		0		0	0	0
937	77	0	0	88	88	88	88	88	0	88	1	0	5	0	0	0	0	0	0	88	0	88	1	2	0	88	0	0	88	0		1	2015	0	0	0
938	73	0	0	88	88	88	88	88	0	88	1	0	3	0	0	0	0	0	0	88	0	88	0	88	0	88	0	0	88	0		1	2015	1	0	0
939	81	0	1	1	0	0	0	0	0	0	1	1	1	0	0	0	0	0	0	88	1	1	0	88	0	88	0	0	88	0		0		1	0	0
940	81	0	1	1	0	0	0	0	0	0	1	0	1	0	0	0	0	0	0	88	0	88	0	88	0	88	0	0	88	0		1	2016	0	0	0
941	70	0	0	88	88	88	88	88	0	88	1	3	0	0	0	0	0	0	0	88	0	88	0	88	0	88	0	0	88	0		0		0	0	0
942	82	0	1	1	0	0	0	0	0	0	1	1	0	0	0	0	0	0	0	88	0	88	0	88	0	88	0	0	88	0		0		0	0	0
944	75	0	0	88	88	88	88	88	0	88	1	0	1	0	0	0	0	0	0	88	1	1	0	88	0	88	0	0	88	0		1	2014	0	0	0
945	78	0	1	3	0	0	0	0	0	0	0	88	88	88	88	88	0	88	0	88	0	88	0	88	0	88	0	1	3	0		0		0	0	0
946	74	0	1	3	0	0	0	0	0	0	0	88	88	88	88	88	0	88	0	88	0	88	0	88	0	88	0	1	3	0		0		0	0	0
947	71	0	1	1	0	0	0	0	0	0	0	88	88	88	88	88	0	88	0	88	0	88	0	88	1	2	0	0	88	0		0		0	0	0
948	80	0	1	1	0	0	0	0	0	0	1	0	1	0	0	0	0	0
949	87	0	1	5	0	0	0	0	0	0	1	0	1	0	0	0	0	0	0	88	0	88	0	88	0	88	0	1	3	0		0		0	0	0
950	75	0	1	3	0	1	0	0	0	0	0	88	88	88	88	88	0	88	0	88	0	88	1	2	0	88	0	0	88	0		0		0	0	1
951	86	0	1	1	0	0	0	0	0	0	1	0	3	0	0	0	0	0	0	88	0	88	0	88	0	88	0	1	3	0		0		0	0	0
952	44	0	0	88	88	88	88	88	0	88	1	1	0	1	0	0	0	0	0	88	1	1	0	88	0	88	0	0	88	0		0		0	0	0
953	76	0	1	1	0	0	0	0	0	0	1	1	3	0	0	0	0	0	0	88	0	88	0	88	1	2	0	0	88	0		0		0	0	1
954	69	0	0	88	88	88	88	88	0	88	1	0	1	0	0	0	0	0	0	88	0	88	0	88	0	88	0	0	88	0		0		0	0	0
955	83	0	1	1	0	0	0	0	0	0	1	1	3	0	0	0	0	0	0	88	0	88	0	88	0	88	0	0	88	0		1	2001	1	0	1
956	77	0	0	88	88	88	88	88	0	88	1	1	3	0	0	0	0	0	0	88	0	88	0	88	0	88	0	0	88	0		1	2014	0	0	0
957	71	0	1	3	0	0	0	0	0	0	1	0	1	0	0	0	0	0	0	88	1	1	0	88	0	88	0	0	88	0		0		1	0	0
958	86	0	1	5	0	0	0	0	0	0	0	88	88	88	88	88	0	88	0	88	0	88	0	88	0	88	0	1	3	1	1995	0		0	0	1
959	80	0	0	88	88	88	88	88	0	88	1	1	0	0	0	0	0	0	0	88	0	88	0	88	0	88	0	0	88	0		0		0	0	0
960	83	0	0	88	88	88	88	88	0	88	1	1	0	0	0	0	0	0	0	88	0	88	1	2	0	88	0	1	3	0		1	2002	0	0	0
961	75	0	1	1	0	0	0	0	0	0	1	1	3	0	0	0	0	0	0	88	0	88	1	2	0	88	0	0	88	0		0		0	0	0
962	74	0	0	88	88	88	88	88	0	88	1	0	1	0	0	0	0	0	0	88	0	88	0	88	0	88	0	0	88	0		0		0	0	0
963	71	0	0	88	88	88	88	88	0	88	1	1	1	0	0	0	0	0	0	88	0	88	0	88	0	88	0	0	88	0		0		0	0	0
964	63	0	1	3	0	0	0	0	0	0	0	88	88	88	88	88	0	88	0	88	0	88	0	88	0	88	0	0	88	0		0		0	0	0
965	71	0	1	1	0	0	0	0	0	0	0	88	88	88	88	88	0	88	0	88	0	88	0	88	0	88	0	0	88	0		1	2016	1	0	0
966	51	0	1	1	0	0	0	0	0	0	0	88	88	88	88	88	0	88	0	88	0	88	0	88	0	88	0	0	88	0		0		0	0	0
